# Supplementary material for: Linking Tissue Damage to Hyperspectral Reflectance for Non-Invasive Monitoring of Apple Fruit in Orchards
Source: Plants (Basel). 2021 Feb 5;10(2):310. doi: 10.3390/plants10020310 (PMC7914439; doi:10.3390/plants10020310)
Supplement: Supplementary file 1 [file plants-10-00310-s001.zip]

Archive with 2 entries (2 files):
- plants-1059960-supplementary_revised.docx
- supplementary_data.xlsx
