# Supplementary material for: Linking Tissue Damage to Hyperspectral Reflectance for Non-Invasive Monitoring of Apple Fruit in Orchards
Source: Plants (Basel). 2021 Feb 5;10(2):310. doi: 10.3390/plants10020310 (PMC7914439; doi:10.3390/plants10020310)
Supplement: Supplementary file 1 [file plants-10-00310-s001.zip › supplementary_data.xlsx]

## Sheet: brown_hyper
Spectra sampled from the hyperspectral images taken with SPECIM IQ
Spectra 1-36: sunscald-affected apple fruits; spectra 37-50: fruits affected with apple scab.
wavelength (nm)	1	2	3	4	5	6	7	8	9	10	11	12	13	14	15	16	17	18	19	20	21	22	23	24	25	26	27	28	29	30	31	32	33	34	35	36	37	38	39	40	41	42	43	44	45	46	47	48	49
397.32	0.0667053	0.042368	0.037703	0.0667053	0.0417633	0.0667053	0.0464037	0.037123	0.0464037	0.037123	0.0307425	0.0330626	0.0423434	0.0272622	0.0307425	0.0272622	0.0481439	0.037703	0.0342227	0.0481439	0.0585847	0.0400232	0.037703	0.0394432	0.0481439	0.0208817	0.024942	0.0580046	0.0226218	0.0580046	0.0272622	0.0243619	0.0208817	0.0382831	0.0464037	0.0348028	0.0324826	0.0382831	0.0487522	0.0272622	0.0527842	0.0458237	0.0208817	0.0394432	0.0661253	0.0446636	0.0435035	0.0365429	0.0527842
400.2	0.0667816	0.0439466	0.0327445	0.0667816	0.0400689	0.0667816	0.0417923	0.0331754	0.0417923	0.0387764	0.0280052	0.0305903	0.042654	0.0249892	0.0280052	0.0241275	0.0495476	0.0327445	0.0288669	0.0495476	0.0577337	0.0353296	0.031452	0.0327445	0.0495476	0.0185265	0.022835	0.0594571	0.0219733	0.0594571	0.0236967	0.0215517	0.0211116	0.0318828	0.0413615	0.0340371	0.0331754	0.0331754	0.0495476	0.0236967	0.0543103	0.0404998	0.0176648	0.0392072	0.0607497	0.0400689	0.0383455	0.0340371	0.0543103
403.09	0.0671313	0.0444037	0.0308144	0.0671313	0.0403522	0.0671313	0.0381511	0.0311812	0.0381511	0.040719	0.0282465	0.0308144	0.0443874	0.0242113	0.0282465	0.0231108	0.0495231	0.0308144	0.0264123	0.0495231	0.056493	0.0326486	0.029347	0.0308144	0.0495231	0.0176147	0.0212766	0.0605282	0.0205429	0.0605282	0.0227439	0.0212766	0.0209098	0.0304475	0.0403522	0.0341159	0.0330154	0.0300807	0.0487894	0.0227439	0.0539252	0.038518	0.0172414	0.0396185	0.0579604	0.0377843	0.0366838	0.0333822	0.0539252
405.97	0.0674342	0.0454097	0.0299342	0.0674342	0.0411184	0.0674342	0.0371711	0.0302632	0.0371711	0.0407895	0.0276407	0.0305921	0.0450658	0.0227048	0.0276407	0.0223684	0.0496874	0.0299342	0.0246711	0.0496874	0.0565976	0.0315789	0.0282895	0.0302632	0.0496874	0.0171109	0.0207305	0.0605462	0.0197368	0.0605462	0.0223684	0.0207237	0.0203947	0.0279697	0.0394737	0.0342105	0.0335526	0.0282895	0.0490132	0.0223684	0.0552632	0.0371711	0.0164474	0.0394867	0.0585526	0.0375	0.0351974	0.0322368	0.0552632
408.85	0.067356	0.0463811	0.0286558	0.067356	0.0425406	0.067356	0.0366322	0.0292467	0.0366322	0.042836	0.0274742	0.0298375	0.0440177	0.0218612	0.0274742	0.0221566	0.0493499	0.0286558	0.0239291	0.0493499	0.0567208	0.03161	0.0268833	0.0298375	0.0493499	0.016839	0.0209749	0.0614657	0.0200886	0.0614657	0.0212703	0.0212703	0.0209749	0.0265879	0.0398818	0.033678	0.033678	0.0268833	0.0490399	0.0212703	0.0537666	0.0363368	0.0165436	0.0401773	0.0558346	0.0357459	0.033678	0.0322009	0.0537666
411.74	0.0678195	0.0472845	0.0278303	0.0678195	0.0429614	0.0678195	0.035666	0.0289111	0.035666	0.0451229	0.0270197	0.0308025	0.0451229	0.021886	0.0270197	0.0221562	0.0497163	0.0278303	0.0229668	0.0497163	0.057552	0.0313429	0.0264793	0.0286409	0.0497163	0.0167522	0.0202648	0.0624156	0.0197244	0.0624156	0.0216158	0.0210754	0.020535	0.0256687	0.0394488	0.0332343	0.0335045	0.0264793	0.0491759	0.0216158	0.0543096	0.0353958	0.0156714	0.039719	0.056201	0.035666	0.0345852	0.0318833	0.0543096
414.63	0.0709163	0.0507169	0.0292087	0.0709163	0.0459373	0.0709163	0.0366437	0.0308019	0.0366437	0.0493893	0.0286776	0.0329262	0.0483271	0.0225704	0.0286776	0.0223108	0.052324	0.0292087	0.023367	0.052324	0.0594796	0.0323951	0.0276155	0.0294742	0.052324	0.0172597	0.0212427	0.0650558	0.0204515	0.0650558	0.0220452	0.0215082	0.0215082	0.0260223	0.0408922	0.0350505	0.0350505	0.0268189	0.0520446	0.0220452	0.0576208	0.0371747	0.0164631	0.0435475	0.0578864	0.0369092	0.0350505	0.0329262	0.0576208
417.52	0.0749074	0.0550556	0.0307041	0.0749074	0.0497618	0.0749074	0.0389095	0.0314981	0.0389095	0.0534674	0.0312335	0.0354685	0.0510852	0.0235574	0.0312335	0.0232927	0.0545262	0.0307041	0.0243515	0.0545262	0.0624669	0.0338804	0.0283219	0.0314981	0.0545262	0.018793	0.0224987	0.0693489	0.0217104	0.0693489	0.0240868	0.022234	0.0240868	0.0272631	0.0434092	0.0373213	0.037586	0.0275278	0.0553203	0.0240868	0.0606141	0.0391742	0.0172049	0.0463208	0.0622022	0.0383801	0.0362626	0.034145	0.0606141
420.4	0.078711	0.0599419	0.0324881	0.078711	0.0543966	0.078711	0.0404014	0.0330077	0.0404014	0.0573013	0.0330077	0.0385529	0.0543966	0.0253499	0.0330077	0.0237655	0.0565091	0.0324881	0.0253499	0.0565091	0.0644309	0.0353842	0.030103	0.0327436	0.0565091	0.0190124	0.0232374	0.0739372	0.0227093	0.0739372	0.0245577	0.0227093	0.0261421	0.0279905	0.0462107	0.0398732	0.0404014	0.0287827	0.0596778	0.0245577	0.0636388	0.0414576	0.0179562	0.0485873	0.0654872	0.0401373	0.038817	0.0348561	0.0636388
423.29	0.0838386	0.0622199	0.0332191	0.0838386	0.0580016	0.0838386	0.0424466	0.0353282	0.0424466	0.0619562	0.0353282	0.0400738	0.056947	0.0261007	0.0353282	0.0247825	0.0593198	0.0332191	0.0258371	0.0593198	0.0645927	0.0369101	0.0311099	0.0350646	0.0593198	0.0205642	0.0250461	0.0801476	0.0242552	0.0801476	0.0253098	0.0234643	0.0276826	0.0290008	0.0490377	0.0406011	0.0424466	0.0300554	0.0632745	0.0253098	0.0659109	0.0429739	0.019246	0.0508832	0.0677564	0.042183	0.0395465	0.0366465	0.0659109
426.19	0.0864523	0.0651028	0.0340011	0.0864523	0.0590406	0.0864523	0.0437533	0.0350554	0.0437533	0.0645756	0.0376911	0.042699	0.0571956	0.0268846	0.0376911	0.0242488	0.060622	0.0340011	0.0260938	0.060622	0.0664207	0.0382182	0.0311017	0.0355825	0.060622	0.0205588	0.0258303	0.083553	0.0245124	0.083553	0.0263574	0.0237217	0.0292567	0.0300474	0.0508698	0.0405904	0.0434897	0.0308382	0.0643121	0.0263574	0.0680021	0.0442804	0.0197681	0.0529784	0.0682657	0.0432261	0.0395361	0.0371639	0.0680021
429.08	0.087266	0.0632745	0.0337464	0.087266	0.0609017	0.087266	0.0437648	0.0350646	0.0437648	0.06512	0.0392829	0.0440285	0.0566834	0.0284735	0.0392829	0.0239916	0.0614289	0.0337464	0.0258371	0.0614289	0.0664382	0.038492	0.0319009	0.0358555	0.0614289	0.0216188	0.0253098	0.0833114	0.0242552	0.0833114	0.0268916	0.0237279	0.0290008	0.030319	0.049565	0.0400738	0.0440285	0.0305827	0.0638017	0.0268916	0.0672291	0.0435012	0.0195096	0.0537833	0.0682837	0.0424466	0.0398102	0.0379647	0.0672291
431.97	0.0939474	0.0671229	0.0355263	0.0939474	0.0673684	0.0939474	0.0463158	0.0397368	0.0463158	0.0710526	0.0439474	0.0492105	0.0623684	0.0318421	0.0439474	0.0257895	0.0639642	0.0355263	0.0268421	0.0639642	0.0731579	0.0413158	0.0336842	0.0389474	0.0639642	0.0228947	0.0271053	0.0902632	0.0263158	0.0902632	0.0286842	0.0263158	0.0318421	0.0331579	0.0536842	0.0431579	0.0481579	0.0326316	0.0697368	0.0286842	0.0731579	0.0468421	0.0210526	0.0581579	0.0736842	0.0460526	0.0421053	0.0413158	0.0731579
434.87	0.106243	0.0773872	0.0390871	0.106243	0.0763379	0.106243	0.0514166	0.043809	0.0514166	0.0802728	0.0503673	0.0545645	0.0710913	0.0364638	0.0503673	0.0288562	0.0731899	0.0390871	0.0291186	0.0731899	0.0815845	0.0443453	0.0364638	0.0427597	0.0731899	0.0249213	0.0306925	0.103095	0.0291186	0.103095	0.0322665	0.0285939	0.0369885	0.0364638	0.0587618	0.0474816	0.0535152	0.0348898	0.0797482	0.0322665	0.0844701	0.0535152	0.0236097	0.067681	0.0818468	0.0506296	0.04617	0.0451207	0.0844701
437.76	0.11213	0.0804297	0.0403458	0.11213	0.0817396	0.11213	0.0542311	0.0453236	0.0542311	0.0861933	0.0544931	0.0592088	0.07388	0.0392979	0.0544931	0.0298664	0.0764999	0.0403458	0.0298664	0.0764999	0.0864553	0.0471575	0.037726	0.0440136	0.0764999	0.0254126	0.0322243	0.108724	0.0311763	0.108724	0.0332722	0.0298664	0.0398218	0.0382499	0.0620906	0.0513492	0.0586848	0.037202	0.0843594	0.0332722	0.0914331	0.055803	0.0248887	0.0730941	0.0875033	0.0531831	0.0479434	0.0474194	0.0914331
440.66	0.120617	0.0857965	0.0426478	0.120617	0.0894585	0.120617	0.0585927	0.0486529	0.0585927	0.0920743	0.0609469	0.0635793	0.0818729	0.043683	0.0609469	0.0316505	0.0829192	0.0426478	0.031389	0.0829192	0.091028	0.0499608	0.0405441	0.0476066	0.0829192	0.0279885	0.0345279	0.115878	0.0334816	0.115878	0.0360973	0.0329584	0.0449908	0.0400209	0.0669631	0.0554538	0.0633011	0.0397594	0.0899817	0.0360973	0.100968	0.0599006	0.0269422	0.078734	0.0920743	0.0562386	0.0512686	0.0507455	0.100968
443.56	0.130844	0.093497	0.0444096	0.130844	0.0968921	0.130844	0.0618961	0.052233	0.0618961	0.100026	0.0663359	0.0702533	0.088796	0.0470097	0.0663359	0.0329068	0.0898407	0.0444096	0.0334291	0.0898407	0.098198	0.0543223	0.0441369	0.0519718	0.0898407	0.0297728	0.0363114	0.124576	0.0368242	0.124576	0.0384013	0.0349961	0.0488378	0.0423197	0.071298	0.0587621	0.068164	0.0423087	0.0987203	0.0384013	0.109167	0.0632019	0.028467	0.0846395	0.0968921	0.0590232	0.0545834	0.0551058	0.109167
446.45	0.139092	0.098904	0.0474948	0.139092	0.106472	0.139092	0.0644572	0.0555845	0.0644572	0.10882	0.0717641	0.0733299	0.0929019	0.0506263	0.0717641	0.0347077	0.0952505	0.0474948	0.0339248	0.0952505	0.101514	0.058977	0.0464509	0.0540188	0.0952505	0.0313152	0.039405	0.132568	0.0378392	0.132568	0.0407098	0.0365344	0.0534969	0.0454071	0.0759395	0.0613257	0.072286	0.0441023	0.105167	0.0407098	0.117171	0.065501	0.0297495	0.0902923	0.0999478	0.0621086	0.0563674	0.0576722	0.117171
449.35	0.148853	0.104797	0.0503128	0.148853	0.115776	0.148853	0.0669969	0.0594369	0.0669969	0.116819	0.0787278	0.0805527	0.100886	0.0542232	0.0787278	0.0362357	0.100886	0.0503128	0.0364963	0.100886	0.106649	0.0607404	0.0500521	0.0573664	0.100886	0.0333681	0.0411887	0.143118	0.0419708	0.143118	0.0440563	0.0380704	0.0576121	0.0479666	0.0792492	0.0656934	0.0779458	0.0469239	0.114733	0.0440563	0.126173	0.0706465	0.0312826	0.0964546	0.107925	0.0656934	0.0604797	0.0617831	0.126173
452.25	0.152202	0.107087	0.0508077	0.152202	0.119333	0.152202	0.0693069	0.0594059	0.0693069	0.118291	0.0805107	0.0831379	0.102137	0.0557582	0.0805107	0.0369984	0.103179	0.0508077	0.0362168	0.103179	0.109171	0.0635748	0.0513288	0.0604482	0.103179	0.0343929	0.0429911	0.146691	0.0427306	0.146691	0.0443054	0.0383012	0.0596665	0.0482022	0.0828772	0.0677436	0.0807712	0.0479416	0.119072	0.0443054	0.132361	0.0724336	0.0307452	0.0979677	0.111256	0.0682647	0.0609693	0.0640959	0.132361
455.16	0.156633	0.111777	0.0510816	0.156633	0.122199	0.156633	0.0711308	0.0609693	0.0711308	0.121417	0.0825951	0.0846795	0.102918	0.0568004	0.0825951	0.0375195	0.106826	0.0510816	0.0372687	0.106826	0.110735	0.0638353	0.0526316	0.0612298	0.106826	0.0354351	0.0432517	0.149297	0.0440334	0.149297	0.044815	0.039604	0.062272	0.0497655	0.0862428	0.0682647	0.0838979	0.0487233	0.124023	0.044815	0.137832	0.0742574	0.0320479	0.102918	0.11334	0.069325	0.0620115	0.0653986	0.137832
458.06	0.161979	0.115625	0.0515625	0.161979	0.126563	0.161979	0.0729167	0.0617348	0.0729167	0.123438	0.0848958	0.0882813	0.10599	0.0598958	0.0848958	0.0390625	0.109896	0.0515625	0.0390625	0.109896	0.111458	0.065625	0.0544271	0.0638021	0.109896	0.0361979	0.0440104	0.15625	0.0442708	0.15625	0.0460938	0.040625	0.0645833	0.0518229	0.0893229	0.0700521	0.0877604	0.05	0.127083	0.0460938	0.143229	0.0778646	0.0333333	0.104167	0.116667	0.0711123	0.0648606	0.0664236	0.143229
460.96	0.167144	0.120281	0.0533854	0.167144	0.129914	0.167144	0.0744598	0.0645665	0.0744598	0.129393	0.0866962	0.0911221	0.108305	0.0601406	0.0866962	0.039573	0.113802	0.0533854	0.039573	0.113802	0.115074	0.0666493	0.0580578	0.066389	0.113802	0.0377506	0.0455611	0.163499	0.0458214	0.163499	0.0479042	0.0421765	0.0669097	0.0525905	0.0913825	0.0710752	0.0898204	0.0512887	0.13151	0.0479042	0.147357	0.077584	0.0330643	0.107784	0.117417	0.0734375	0.066389	0.0684718	0.147357
463.87	0.171265	0.123113	0.0549193	0.171265	0.134826	0.171265	0.0757418	0.0645497	0.0757418	0.130661	0.087975	0.0923998	0.109578	0.0609058	0.087975	0.0393024	0.115565	0.0549193	0.0395627	0.115565	0.116866	0.0681937	0.0596044	0.0684539	0.115565	0.038001	0.04633	0.164237	0.0460698	0.164237	0.0497137	0.0424258	0.0679334	0.0530973	0.0918792	0.0739198	0.0900807	0.0517959	0.135642	0.0497137	0.148621	0.0791461	0.0340968	0.109318	0.119729	0.0760021	0.0676731	0.0692348	0.148621
466.77	0.170789	0.122104	0.0567561	0.170789	0.1346	0.170789	0.0760219	0.0643229	0.0760219	0.130695	0.0898204	0.0939859	0.108826	0.0601406	0.0898204	0.0393127	0.115335	0.0567561	0.0403541	0.115335	0.116116	0.0700338	0.0606613	0.0684718	0.115335	0.0382713	0.0463421	0.16402	0.0471231	0.16402	0.0494663	0.0432179	0.0682114	0.0549336	0.0926842	0.0721166	0.0927083	0.0528508	0.140588	0.0494663	0.148399	0.0794064	0.0341057	0.108826	0.11976	0.0755012	0.0674479	0.0695312	0.148399
469.68	0.172091	0.124707	0.0562354	0.172091	0.136944	0.172091	0.0773236	0.0658683	0.0773236	0.130695	0.08956	0.0945066	0.109086	0.061963	0.08956	0.0398334	0.117417	0.0562354	0.0413955	0.117417	0.116116	0.0710752	0.0604009	0.0713356	0.117417	0.0390523	0.0473835	0.166103	0.0479042	0.166103	0.0502473	0.0426972	0.0695131	0.0557147	0.0950273	0.0728977	0.0963542	0.0538922	0.142671	0.0502473	0.14918	0.0820099	0.0335938	0.107524	0.120021	0.0773236	0.0692528	0.0708149	0.14918
472.59	0.177726	0.125683	0.0575221	0.177726	0.142374	0.177726	0.0786049	0.0676555	0.0786049	0.135311	0.0921155	0.0978402	0.112933	0.0632318	0.0921155	0.0416341	0.122561	0.0575221	0.0421546	0.122561	0.122561	0.073139	0.0637689	0.0741608	0.122561	0.0403331	0.0476314	0.173042	0.0483997	0.173042	0.0520427	0.0445081	0.0736404	0.0575221	0.0999219	0.0757221	0.100182	0.0554255	0.151444	0.0520427	0.154307	0.0843091	0.0348686	0.111892	0.124935	0.0796253	0.0705178	0.0733802	0.154307
475.5	0.184443	0.127732	0.0603538	0.184443	0.146722	0.184443	0.0804059	0.0704995	0.0804059	0.137617	0.0954735	0.101717	0.118626	0.0647763	0.0954735	0.0424037	0.128512	0.0603538	0.0424037	0.128512	0.127992	0.0751821	0.0671176	0.0777836	0.128512	0.0421436	0.0494405	0.180541	0.0509886	0.180541	0.0551509	0.0463059	0.0762227	0.0601093	0.103798	0.0783039	0.103565	0.0577523	0.158429	0.0551509	0.16155	0.0876919	0.03564	0.116805	0.129066	0.0827263	0.0738814	0.0759625	0.16155
478.41	0.188817	0.13238	0.0629389	0.188817	0.153446	0.188817	0.0847854	0.0717815	0.0847854	0.143823	0.096749	0.104811	0.120156	0.0660598	0.096749	0.042924	0.130039	0.0629389	0.0442133	0.130039	0.130559	0.0769831	0.069961	0.0790843	0.130039	0.0416125	0.0512487	0.184915	0.0522757	0.184915	0.0561769	0.0470741	0.0775032	0.0621748	0.107932	0.0811443	0.105592	0.0598335	0.16671	0.0561769	0.164889	0.091051	0.0371912	0.117815	0.131339	0.0847854	0.0759428	0.0790637	0.164889
481.32	0.191368	0.134945	0.0647594	0.191368	0.157607	0.191368	0.0852834	0.073342	0.0852834	0.147166	0.0985439	0.108684	0.121165	0.0673427	0.0985439	0.0442018	0.13446	0.0647594	0.0452418	0.13446	0.133125	0.0795632	0.0722829	0.0826833	0.13446	0.0423817	0.053316	0.191108	0.0551222	0.191108	0.0582423	0.0475819	0.079844	0.0629389	0.111024	0.0842434	0.110764	0.0608583	0.170307	0.0582423	0.169007	0.0930837	0.0371912	0.119345	0.136765	0.0873635	0.0782835	0.0787832	0.169007
484.23	0.188866	0.131374	0.0619147	0.188866	0.153746	0.188866	0.0824662	0.0689386	0.0824662	0.140739	0.0957336	0.104839	0.113713	0.0637357	0.0957336	0.0424037	0.128772	0.0619147	0.0447451	0.128772	0.130333	0.0772633	0.0710198	0.0801249	0.128772	0.0416233	0.0520291	0.185792	0.05359	0.185792	0.0561915	0.0463059	0.0780437	0.0621748	0.110562	0.0824876	0.10796	0.0595734	0.169355	0.0561915	0.163154	0.0907908	0.0377211	0.114204	0.134755	0.0861082	0.0746618	0.0764828	0.163154
487.14	0.184375	0.129393	0.0609216	0.184375	0.147878	0.184375	0.0820099	0.0687321	0.0820099	0.137204	0.0916428	0.103619	0.11221	0.0630044	0.0916428	0.0416558	0.12679	0.0609216	0.0442593	0.12679	0.126009	0.0765426	0.0697917	0.0809685	0.12679	0.0400937	0.0492059	0.17938	0.0510284	0.17938	0.0557147	0.0450404	0.0762822	0.0606613	0.107784	0.0799271	0.1044	0.059375	0.165582	0.0557147	0.15699	0.0885186	0.0364488	0.110909	0.128873	0.0822702	0.072377	0.0760219	0.15699
490.06	0.190997	0.136872	0.0637523	0.190997	0.154307	0.190997	0.0835285	0.0710383	0.0835285	0.144939	0.0949779	0.107728	0.115014	0.0660942	0.0949779	0.0434556	0.131668	0.0637523	0.0460578	0.131668	0.130107	0.0798855	0.0741608	0.0843091	0.131668	0.0421546	0.0520427	0.186313	0.053604	0.186313	0.0593286	0.0489201	0.0796253	0.0642727	0.114754	0.0835285	0.11007	0.0614104	0.175384	0.0593286	0.161072	0.0923757	0.0379912	0.115565	0.133489	0.0863908	0.0749414	0.0791049	0.161072
492.97	0.198179	0.140442	0.0652796	0.198179	0.159948	0.198179	0.0860858	0.0741222	0.0860858	0.147984	0.10091	0.112094	0.117555	0.0673602	0.10091	0.0444733	0.136021	0.0652796	0.0486346	0.136021	0.136021	0.0845254	0.0772432	0.0884265	0.136021	0.0436931	0.0540962	0.195319	0.0556567	0.195319	0.0603381	0.049935	0.0837451	0.0678804	0.118075	0.0855657	0.116515	0.0647594	0.182055	0.0603381	0.16671	0.0964889	0.0392718	0.119636	0.137321	0.0897269	0.0790637	0.0814044	0.16671
495.89	0.202081	0.144083	0.0681404	0.202081	0.16567	0.202081	0.0884265	0.0762029	0.0884265	0.153186	0.104031	0.116255	0.123537	0.0702211	0.104031	0.0449935	0.141222	0.0681404	0.0481144	0.141222	0.138362	0.0853056	0.0808843	0.0915475	0.141222	0.0449935	0.0540962	0.20052	0.0574772	0.20052	0.0629389	0.0517555	0.0871261	0.069961	0.120156	0.0860858	0.120416	0.066077	0.189857	0.0629389	0.170871	0.0990897	0.0410923	0.125358	0.140962	0.0920676	0.0806242	0.0850455	0.170871
498.8	0.2013	0.144121	0.0689386	0.2013	0.16801	0.2013	0.0907672	0.076723	0.0907672	0.155787	0.103511	0.119376	0.125358	0.0702211	0.103511	0.0462939	0.143303	0.0689386	0.0491547	0.143303	0.135276	0.0871261	0.0821847	0.0931079	0.143303	0.0447334	0.056697	0.202081	0.0587776	0.202081	0.0647594	0.0514954	0.0897269	0.0697009	0.123277	0.0879064	0.121196	0.0673602	0.192978	0.0647594	0.171391	0.100416	0.0397919	0.126138	0.138622	0.0933923	0.0806242	0.0860858	0.171391
501.72	0.200052	0.143861	0.0681759	0.200052	0.168574	0.200052	0.0920916	0.0770232	0.0920916	0.152445	0.1064	0.122268	0.127211	0.0718002	0.1064	0.0457856	0.141779	0.0681759	0.0507284	0.141779	0.134755	0.0856102	0.0824662	0.0931322	0.141779	0.0452653	0.0580276	0.204475	0.0593132	0.204475	0.0645161	0.0520291	0.0920916	0.0715587	0.125911	0.0879292	0.121748	0.0681582	0.19563	0.0645161	0.170135	0.103278	0.0416233	0.128252	0.139178	0.0939126	0.0819672	0.0868887	0.170135
504.64	0.204735	0.150143	0.0707596	0.204735	0.175124	0.204735	0.0978148	0.0780437	0.0978148	0.159469	0.109001	0.129032	0.133975	0.0754422	0.109001	0.0470864	0.145421	0.0707596	0.0522893	0.145421	0.138658	0.0900338	0.0850676	0.0952133	0.145421	0.0473588	0.0606139	0.209938	0.062435	0.209938	0.0663371	0.0541103	0.0993757	0.0751821	0.129813	0.0905307	0.126171	0.0723205	0.201093	0.0663371	0.174818	0.108481	0.042924	0.132934	0.1423	0.096514	0.0853278	0.090294	0.174818
507.56	0.210348	0.154446	0.0728218	0.210348	0.181227	0.210348	0.103224	0.0819033	0.103224	0.163807	0.114145	0.137806	0.142746	0.0795632	0.114145	0.049402	0.150286	0.0728218	0.0546022	0.150286	0.142486	0.0941238	0.0881435	0.099064	0.150286	0.049402	0.0652626	0.217369	0.0665627	0.217369	0.0699428	0.0551222	0.107672	0.0800832	0.134425	0.0938638	0.127405	0.075143	0.209363	0.0699428	0.181227	0.115705	0.0442133	0.136505	0.147166	0.101664	0.0886635	0.0962038	0.181227
510.48	0.213004	0.159428	0.0754226	0.213004	0.187256	0.213004	0.110013	0.0840052	0.110013	0.16827	0.118856	0.145644	0.148765	0.0840052	0.118856	0.0509886	0.154006	0.0754226	0.0551365	0.154006	0.140999	0.0980494	0.0892068	0.10091	0.154006	0.0514954	0.0681404	0.216645	0.0686606	0.216645	0.0728218	0.056697	0.115765	0.083485	0.135501	0.0962289	0.1329	0.0803641	0.211704	0.0728218	0.183615	0.122237	0.0460338	0.143823	0.147724	0.106632	0.0910273	0.101691	0.183615
513.4	0.216385	0.162549	0.0780234	0.216385	0.194538	0.216385	0.115995	0.0847854	0.115995	0.169051	0.123277	0.151105	0.156827	0.0868661	0.123277	0.0509753	0.155267	0.0780234	0.0561769	0.155267	0.140479	0.101691	0.089987	0.101951	0.155267	0.0530559	0.0730819	0.216125	0.0686606	0.216125	0.0746424	0.0569571	0.123277	0.0873862	0.137321	0.0975293	0.1342	0.0850455	0.209883	0.0746424	0.185436	0.128218	0.046554	0.146944	0.146944	0.107672	0.0918075	0.105332	0.185436
516.33	0.208745	0.159813	0.0765226	0.208745	0.193649	0.208745	0.122853	0.0845914	0.122853	0.164498	0.125195	0.153306	0.161114	0.0892764	0.125195	0.0491931	0.150182	0.0765226	0.0575221	0.150182	0.137168	0.0999479	0.0887559	0.0999479	0.150182	0.0528371	0.0765226	0.210567	0.0684539	0.210567	0.0715773	0.0557002	0.128579	0.0887559	0.134305	0.0965643	0.132518	0.0871942	0.207704	0.0715773	0.182197	0.128319	0.0458214	0.149401	0.140812	0.109578	0.0903175	0.106715	0.182197
519.25	0.208539	0.16428	0.0778443	0.208539	0.200469	0.208539	0.132778	0.0882583	0.132778	0.170789	0.131997	0.165061	0.17131	0.0945066	0.131997	0.0497266	0.15647	0.0778443	0.0596199	0.15647	0.139807	0.102317	0.0903411	0.0994792	0.15647	0.0554543	0.0838323	0.214267	0.0741994	0.214267	0.0741994	0.0572768	0.138766	0.0963291	0.1346	0.0997136	0.135642	0.0926842	0.208279	0.0741994	0.181984	0.139026	0.0476438	0.154387	0.143192	0.114033	0.0898204	0.116636	0.181984
522.18	0.226327	0.179501	0.0848075	0.226327	0.220864	0.226327	0.153226	0.0975546	0.153226	0.187045	0.147503	0.184443	0.195369	0.104839	0.147503	0.0533299	0.168054	0.0848075	0.064256	0.168054	0.149584	0.110822	0.0944329	0.1064	0.168054	0.0608741	0.0952133	0.228928	0.0824662	0.228928	0.0809053	0.0626951	0.158169	0.1077	0.143861	0.1064	0.145161	0.104839	0.221644	0.0809053	0.194329	0.154266	0.0509886	0.169615	0.152706	0.123309	0.0949532	0.131894	0.194329
525.1	0.23355	0.185436	0.0873862	0.23355	0.23329	0.23355	0.16801	0.101691	0.16801	0.193238	0.158388	0.197919	0.209417	0.113394	0.158388	0.0548765	0.171131	0.0873862	0.0660598	0.171131	0.151145	0.116515	0.0980494	0.106892	0.171131	0.0647594	0.105332	0.235111	0.0876463	0.235111	0.0837451	0.0637191	0.170871	0.114174	0.147503	0.109001	0.152146	0.113654	0.226008	0.0837451	0.197919	0.164109	0.0530559	0.181274	0.152146	0.129779	0.10013	0.141482	0.197919
528.03	0.228928	0.192198	0.0881665	0.228928	0.245514	0.228928	0.180494	0.108973	0.180494	0.20104	0.168314	0.209363	0.224447	0.119927	0.168314	0.0561915	0.173992	0.0881665	0.0684005	0.173992	0.152666	0.120936	0.0991155	0.109233	0.173992	0.0678804	0.112614	0.244473	0.0910273	0.244473	0.0871261	0.0652796	0.184135	0.121977	0.152926	0.112094	0.156307	0.121456	0.23277	0.0871261	0.202601	0.172692	0.0556567	0.186736	0.153186	0.136021	0.102991	0.151365	0.202601
530.96	0.236869	0.202081	0.0925878	0.236869	0.25793	0.236869	0.195268	0.113105	0.195268	0.211183	0.178887	0.224129	0.24181	0.128965	0.178887	0.0587623	0.180967	0.0925878	0.0730629	0.180967	0.156526	0.126365	0.103484	0.113105	0.180967	0.0725429	0.122465	0.25299	0.099584	0.25299	0.0907436	0.0696828	0.19844	0.131305	0.157046	0.114665	0.163547	0.130265	0.23765	0.0907436	0.207488	0.184607	0.0585023	0.199168	0.160166	0.144046	0.105564	0.165107	0.207488
533.89	0.24155	0.206708	0.0946438	0.24155	0.265471	0.24155	0.207748	0.115445	0.207748	0.216069	0.185907	0.231669	0.25299	0.133385	0.185907	0.0587623	0.183827	0.0946438	0.075403	0.183827	0.156786	0.130785	0.104004	0.114145	0.183827	0.073843	0.128705	0.25299	0.102444	0.25299	0.0959438	0.0712428	0.206502	0.138326	0.158606	0.117525	0.16567	0.137285	0.23895	0.0959438	0.209828	0.189548	0.0608424	0.206188	0.161986	0.148466	0.108424	0.169527	0.209828
536.82	0.244733	0.208897	0.096749	0.244733	0.271261	0.244733	0.218986	0.118336	0.218986	0.217685	0.191157	0.239532	0.262159	0.140182	0.191157	0.0621586	0.183875	0.096749	0.0777633	0.183875	0.157347	0.13316	0.106892	0.115475	0.183875	0.0754226	0.13472	0.257217	0.107152	0.257217	0.0959688	0.073342	0.212744	0.142783	0.161769	0.123797	0.168531	0.141743	0.242393	0.0959688	0.212744	0.196359	0.0613784	0.210143	0.163329	0.152146	0.109233	0.177373	0.212744
539.75	0.247983	0.211033	0.0988811	0.247983	0.272964	0.247983	0.223523	0.118397	0.223523	0.218839	0.193859	0.244861	0.266458	0.139995	0.193859	0.0619469	0.18319	0.0988811	0.0804059	0.18319	0.154827	0.13401	0.105647	0.115014	0.18319	0.0770232	0.137393	0.258912	0.107236	0.258912	0.0973198	0.0741608	0.214416	0.145719	0.160073	0.124122	0.168402	0.144716	0.240697	0.0973198	0.211553	0.198283	0.0619308	0.212334	0.161853	0.153786	0.111111	0.179287	0.211553
542.68	0.252407	0.217278	0.101223	0.252407	0.278168	0.252407	0.227166	0.121259	0.227166	0.221702	0.195471	0.249024	0.26828	0.141593	0.195471	0.0619308	0.18293	0.101223	0.0819672	0.18293	0.152745	0.136612	0.105386	0.115014	0.18293	0.0778038	0.140292	0.257091	0.107468	0.257091	0.0981004	0.0747007	0.216498	0.147579	0.160812	0.125163	0.17018	0.1481	0.241218	0.0981004	0.208691	0.201145	0.0637523	0.212855	0.165235	0.154046	0.113973	0.182149	0.208691
545.62	0.259693	0.222222	0.103305	0.259693	0.281291	0.259693	0.233411	0.124122	0.233411	0.226125	0.202446	0.25605	0.277908	0.1465	0.202446	0.0614104	0.18319	0.103305	0.0848516	0.18319	0.155608	0.139474	0.107208	0.115275	0.18319	0.081707	0.143117	0.258912	0.112933	0.258912	0.101743	0.0767629	0.221702	0.152225	0.163934	0.129846	0.171481	0.152485	0.242519	0.101743	0.211553	0.20713	0.0650533	0.215977	0.166797	0.15795	0.116836	0.187354	0.211553
548.55	0.261062	0.224102	0.105934	0.261062	0.285789	0.261062	0.239979	0.125976	0.239979	0.228787	0.204321	0.258199	0.281104	0.150182	0.204321	0.0624675	0.184539	0.105934	0.087975	0.184539	0.155648	0.143155	0.105441	0.114524	0.184539	0.0822488	0.146576	0.264446	0.113222	0.264446	0.104112	0.0788652	0.22228	0.15699	0.162676	0.130661	0.173868	0.156689	0.243103	0.104112	0.21317	0.210047	0.066632	0.217074	0.168142	0.161635	0.118948	0.190005	0.21317
551.49	0.263994	0.227024	0.107292	0.263994	0.287425	0.263994	0.243687	0.12679	0.243687	0.229367	0.207238	0.262171	0.28378	0.151783	0.207238	0.0624837	0.187451	0.107292	0.0890393	0.187451	0.155689	0.147097	0.108594	0.115595	0.187451	0.0840927	0.147917	0.262692	0.115335	0.262692	0.105441	0.0804478	0.2239	0.157292	0.16276	0.131997	0.174219	0.159854	0.244271	0.105441	0.213746	0.213746	0.0666493	0.219214	0.168446	0.162978	0.118979	0.191877	0.213746
554.43	0.267448	0.229948	0.111458	0.267448	0.286198	0.267448	0.245573	0.128125	0.245573	0.232812	0.211719	0.266146	0.286719	0.154167	0.211719	0.0645833	0.189844	0.111458	0.0932292	0.189844	0.157813	0.148438	0.10651	0.116927	0.189844	0.0846354	0.148958	0.266406	0.117969	0.266406	0.10651	0.0810107	0.225521	0.160938	0.165365	0.135937	0.175	0.1625	0.245052	0.10651	0.21224	0.216667	0.0677083	0.21901	0.172917	0.164323	0.122656	0.194531	0.21224
557.36	0.264721	0.229547	0.111516	0.264721	0.284263	0.264721	0.24518	0.126368	0.24518	0.224596	0.208181	0.2642	0.286086	0.152423	0.208181	0.0630537	0.186556	0.111516	0.09432	0.186556	0.157113	0.14643	0.105003	0.115164	0.186556	0.0836373	0.145649	0.259771	0.118812	0.259771	0.108129	0.0799896	0.219906	0.159458	0.162845	0.136529	0.174831	0.161063	0.242835	0.108129	0.209745	0.213392	0.0677436	0.218864	0.172746	0.162324	0.121417	0.191506	0.209745
560.3	0.265971	0.228422	0.113429	0.265971	0.272561	0.265971	0.240417	0.12412	0.240417	0.223729	0.204172	0.260495	0.279791	0.149413	0.204172	0.0636245	0.185658	0.113429	0.0946545	0.185658	0.154107	0.143937	0.105085	0.11395	0.185658	0.0813559	0.143155	0.257366	0.116819	0.257366	0.109518	0.0810952	0.214342	0.157497	0.160887	0.136636	0.17236	0.160626	0.236245	0.109518	0.208344	0.210691	0.0667536	0.214081	0.170795	0.159322	0.120469	0.187484	0.208344
563.24	0.265519	0.229786	0.115545	0.265519	0.273083	0.265519	0.237872	0.125717	0.237872	0.221701	0.205269	0.261085	0.280647	0.150756	0.205269	0.0633803	0.186489	0.115545	0.0970519	0.186489	0.155973	0.146322	0.104069	0.112937	0.186489	0.0818988	0.139802	0.267084	0.116588	0.267084	0.109546	0.0829421	0.213093	0.157016	0.162493	0.137194	0.174752	0.159364	0.238654	0.109546	0.212572	0.210224	0.0670318	0.215441	0.177882	0.161189	0.123631	0.184142	0.212572
566.18	0.266249	0.229123	0.115605	0.266249	0.269572	0.266249	0.234342	0.123727	0.234342	0.219729	0.202036	0.26096	0.277401	0.14722	0.202036	0.065501	0.183194	0.115605	0.100731	0.183194	0.155793	0.146399	0.104645	0.113257	0.183194	0.0822025	0.136743	0.264092	0.115344	0.264092	0.111169	0.0832463	0.206681	0.155793	0.160533	0.138831	0.173278	0.158664	0.236691	0.111169	0.212683	0.204332	0.0678674	0.209812	0.179019	0.158403	0.124511	0.181106	0.212683
569.12	0.267624	0.224804	0.118277	0.267624	0.258486	0.267624	0.230287	0.119582	0.230287	0.215144	0.199008	0.258031	0.272846	0.142857	0.199008	0.0639687	0.180418	0.118277	0.0986945	0.180418	0.153786	0.143081	0.103394	0.112272	0.180418	0.0806789	0.13342	0.265274	0.113316	0.265274	0.110705	0.0830287	0.198695	0.150653	0.158747	0.138903	0.169713	0.156919	0.232115	0.110705	0.209922	0.202089	0.0681462	0.204753	0.177546	0.156397	0.123238	0.175979	0.209922
572.07	0.267955	0.226952	0.120397	0.267955	0.250457	0.267955	0.223296	0.119875	0.223296	0.212327	0.195351	0.255419	0.27135	0.139723	0.195351	0.0645077	0.176071	0.120397	0.0995038	0.176071	0.154087	0.142596	0.101332	0.109718	0.176071	0.0780883	0.127448	0.265343	0.111517	0.265343	0.112562	0.0835727	0.193784	0.151737	0.155915	0.140768	0.172108	0.154087	0.232437	0.112562	0.212849	0.200888	0.0689475	0.203709	0.180204	0.155393	0.124314	0.171063	0.212849
575.01	0.271492	0.229423	0.121244	0.271492	0.245101	0.271492	0.220016	0.119415	0.220016	0.206689	0.192318	0.254769	0.266789	0.136661	0.192318	0.0648027	0.177946	0.121244	0.103737	0.177946	0.158871	0.14058	0.100601	0.108701	0.177946	0.0804808	0.125163	0.262608	0.111837	0.262608	0.113927	0.0849229	0.189182	0.149464	0.156258	0.142932	0.170674	0.153906	0.234387	0.113927	0.215051	0.198066	0.0684609	0.205122	0.179775	0.155736	0.125163	0.165665	0.215051
577.96	0.276268	0.228698	0.122582	0.276268	0.241767	0.276268	0.217459	0.117094	0.217459	0.203084	0.191584	0.255619	0.262938	0.133821	0.191584	0.0645583	0.179561	0.122582	0.104809	0.179561	0.158913	0.13931	0.100105	0.109775	0.179561	0.0781495	0.119969	0.262938	0.110559	0.262938	0.115003	0.0865133	0.182745	0.146628	0.157344	0.142185	0.168061	0.153424	0.231312	0.115003	0.217721	0.19472	0.070047	0.202039	0.178515	0.154248	0.128332	0.161046	0.217721
580.9	0.28	0.235033	0.126275	0.28	0.238954	0.28	0.212288	0.118693	0.212288	0.202092	0.190588	0.257778	0.264314	0.134118	0.190588	0.0653595	0.181961	0.126275	0.106928	0.181961	0.160261	0.138824	0.0996078	0.109281	0.181961	0.0784314	0.120261	0.266928	0.112157	0.266928	0.119508	0.0873203	0.181438	0.148497	0.15634	0.146405	0.172026	0.153464	0.23268	0.119508	0.224575	0.195817	0.0708497	0.207059	0.183529	0.153987	0.129673	0.160784	0.224575
583.85	0.284183	0.24	0.128366	0.284183	0.236601	0.284183	0.211503	0.116863	0.211503	0.200523	0.189854	0.256209	0.264314	0.132584	0.189854	0.065098	0.182745	0.128366	0.109804	0.182745	0.162092	0.136993	0.0993464	0.108235	0.182745	0.0792157	0.118954	0.27268	0.11268	0.27268	0.121339	0.0878431	0.176255	0.147712	0.156863	0.150065	0.17281	0.153203	0.233987	0.121339	0.227974	0.19451	0.0708497	0.206013	0.183791	0.153987	0.13281	0.15795	0.227974
586.8	0.281863	0.235279	0.130332	0.281863	0.227689	0.281863	0.206752	0.111489	0.206752	0.195499	0.187124	0.250981	0.259356	0.1285	0.187124	0.0656896	0.180319	0.130332	0.110471	0.180319	0.158597	0.133508	0.095288	0.105208	0.180319	0.0779901	0.113583	0.267731	0.110181	0.267731	0.119864	0.0863648	0.169327	0.143418	0.155457	0.150222	0.163831	0.149176	0.226381	0.119864	0.226381	0.187124	0.0701387	0.204658	0.185815	0.150222	0.130594	0.151269	0.226381
589.75	0.276919	0.227463	0.127325	0.276919	0.217972	0.276919	0.199948	0.108986	0.199948	0.190202	0.179198	0.242337	0.249149	0.122609	0.179198	0.0652345	0.173959	0.127325	0.108986	0.173959	0.154048	0.131027	0.0906471	0.103746	0.173959	0.07388	0.1082	0.263296	0.105346	0.263296	0.116322	0.0856694	0.160597	0.138853	0.146974	0.145926	0.159811	0.145402	0.220592	0.116322	0.223212	0.18077	0.0699502	0.198899	0.181342	0.144092	0.127063	0.147236	0.223212
592.7	0.279612	0.228249	0.129979	0.279612	0.215465	0.279612	0.199686	0.110587	0.199686	0.1913	0.178721	0.240042	0.246331	0.121855	0.178721	0.0655136	0.170597	0.129979	0.11114	0.170597	0.15566	0.129193	0.091195	0.104036	0.170597	0.0746855	0.109015	0.262841	0.106656	0.262841	0.118711	0.0877883	0.159329	0.139937	0.148061	0.147537	0.160419	0.146226	0.218029	0.118711	0.226153	0.177149	0.0710168	0.200786	0.183438	0.143082	0.127883	0.145964	0.226153
595.65	0.283281	0.229298	0.133386	0.283281	0.214099	0.283281	0.201782	0.111635	0.201782	0.1913	0.183962	0.243711	0.247706	0.121855	0.183962	0.0668239	0.171953	0.133386	0.115566	0.171953	0.160639	0.128931	0.0922432	0.102725	0.171953	0.074443	0.110587	0.262841	0.107733	0.262841	0.120545	0.0904088	0.160115	0.144654	0.148061	0.149934	0.158019	0.148847	0.218029	0.120545	0.232442	0.177935	0.0733753	0.205451	0.188155	0.145702	0.131551	0.146488	0.232442
598.6	0.287362	0.22968	0.135553	0.287362	0.214997	0.287362	0.202412	0.113267	0.202412	0.192973	0.182748	0.243052	0.246723	0.121395	0.182748	0.0676455	0.173571	0.135553	0.1172	0.173571	0.167016	0.129523	0.0936025	0.101993	0.173571	0.0755113	0.108576	0.265863	0.108285	0.265863	0.124803	0.0917672	0.159937	0.146604	0.146827	0.154955	0.157053	0.149974	0.220503	0.124803	0.237284	0.177242	0.0752491	0.207656	0.187729	0.145254	0.132931	0.146303	0.237284
601.55	0.291973	0.229801	0.137461	0.291973	0.2117	0.291973	0.20383	0.112015	0.20383	0.191763	0.183679	0.243442	0.248688	0.12149	0.183679	0.068468	0.169465	0.137461	0.119622	0.169465	0.169465	0.129328	0.0923642	0.101522	0.169465	0.0752886	0.107817	0.266002	0.109391	0.266002	0.124607	0.0918153	0.156348	0.147692	0.146642	0.158447	0.156086	0.150354	0.21884	0.124607	0.237933	0.176285	0.0760756	0.209601	0.18809	0.145331	0.13405	0.14638	0.237933
604.51	0.300971	0.231698	0.143007	0.300971	0.210706	0.300971	0.203621	0.112306	0.203621	0.191288	0.186352	0.243768	0.246917	0.119685	0.186352	0.0692732	0.170559	0.143007	0.122802	0.170559	0.171871	0.128575	0.0913146	0.101286	0.170559	0.0750459	0.108108	0.273944	0.109158	0.273944	0.127788	0.0931514	0.157964	0.149042	0.147468	0.160588	0.158489	0.150879	0.217848	0.127788	0.242194	0.177644	0.0768827	0.214379	0.193125	0.145106	0.136185	0.145669	0.242194
607.46	0.302887	0.229659	0.145144	0.302887	0.208399	0.302887	0.203937	0.111024	0.203937	0.187664	0.184252	0.24042	0.245407	0.117848	0.184252	0.0690289	0.167498	0.145144	0.122572	0.167498	0.170341	0.127559	0.0910761	0.1	0.167498	0.0755906	0.106824	0.271916	0.108924	0.271916	0.127297	0.0923885	0.153281	0.147244	0.146719	0.164042	0.158047	0.150919	0.214173	0.127297	0.242257	0.174803	0.0774278	0.213123	0.192913	0.143082	0.136483	0.145407	0.242257
610.42	0.300578	0.227798	0.14372	0.300578	0.2031	0.300578	0.199685	0.108513	0.199685	0.183657	0.181555	0.236206	0.239359	0.114556	0.181555	0.0698896	0.164477	0.14372	0.123489	0.164477	0.171308	0.125066	0.0882817	0.0985286	0.164477	0.0733053	0.104309	0.271151	0.10825	0.271151	0.127727	0.0924855	0.149238	0.14556	0.142407	0.162112	0.155544	0.147662	0.208092	0.127727	0.238571	0.169732	0.0764582	0.212089	0.193379	0.139779	0.136626	0.140042	0.238571
613.38	0.29766	0.22456	0.142256	0.29766	0.19695	0.29766	0.196161	0.106232	0.196161	0.179858	0.179069	0.228241	0.233763	0.110439	0.179069	0.0699448	0.161189	0.142256	0.124113	0.161189	0.172232	0.121746	0.0857218	0.0946621	0.161189	0.0717854	0.102288	0.266632	0.106232	0.266632	0.127531	0.0917697	0.144623	0.144886	0.140153	0.161714	0.151196	0.146463	0.202998	0.127531	0.236129	0.166973	0.0767815	0.209308	0.193268	0.137786	0.137786	0.136208	0.236129
616.34	0.296316	0.220789	0.145	0.296316	0.192632	0.296316	0.189474	0.104474	0.189474	0.177368	0.173684	0.220789	0.225	0.107895	0.173684	0.0684211	0.157895	0.145	0.124211	0.157895	0.171842	0.116842	0.0831579	0.093421	0.157895	0.0713158	0.10029	0.262105	0.104211	0.262105	0.127632	0.0921053	0.138684	0.141616	0.136842	0.160789	0.145789	0.145263	0.199211	0.127632	0.232632	0.161842	0.0763158	0.206842	0.193684	0.133421	0.137632	0.133158	0.232632
619.3	0.299474	0.221053	0.147632	0.299474	0.192368	0.299474	0.188158	0.103684	0.188158	0.175	0.172105	0.218421	0.221579	0.106053	0.172105	0.0684211	0.156316	0.147632	0.126842	0.156316	0.174737	0.116842	0.0844737	0.0923684	0.156316	0.0705263	0.0994737	0.263947	0.103947	0.263947	0.130263	0.0931579	0.137105	0.140789	0.135263	0.165	0.144211	0.143158	0.197368	0.130263	0.230789	0.162632	0.0768623	0.205526	0.193684	0.135789	0.140263	0.133158	0.230789
622.26	0.299631	0.221696	0.14613	0.299631	0.18694	0.299631	0.185097	0.104265	0.185097	0.172768	0.171406	0.216166	0.217746	0.104265	0.171406	0.069247	0.157978	0.14613	0.129805	0.157978	0.174039	0.113481	0.0847815	0.0926804	0.157978	0.0703002	0.0979463	0.26514	0.103739	0.26514	0.130858	0.0924171	0.134544	0.139021	0.135334	0.16851	0.144023	0.142443	0.195366	0.130858	0.232491	0.159031	0.0771459	0.203265	0.194313	0.135334	0.139547	0.129805	0.232491
625.22	0.293622	0.217712	0.144966	0.293622	0.183448	0.293622	0.181075	0.10253	0.181075	0.169478	0.167897	0.21165	0.214549	0.103585	0.167897	0.0682657	0.153927	0.144966	0.129151	0.153927	0.176858	0.114655	0.0822351	0.0906695	0.153927	0.0682657	0.0967317	0.259357	0.101476	0.259357	0.130469	0.0940959	0.130996	0.137059	0.131523	0.165261	0.140749	0.140485	0.18951	0.130469	0.226147	0.155509	0.0761729	0.200896	0.193991	0.132841	0.138376	0.128361	0.226147
628.18	0.291139	0.215717	0.146888	0.291139	0.182226	0.291139	0.178797	0.10153	0.178797	0.168821	0.169304	0.208861	0.212025	0.102057	0.169304	0.0699024	0.148734	0.146888	0.129747	0.148734	0.177215	0.112605	0.0806962	0.089135	0.148734	0.068038	0.0959916	0.255802	0.102848	0.255802	0.129747	0.0941704	0.129219	0.135021	0.128956	0.165084	0.136903	0.139805	0.186181	0.129747	0.222633	0.153785	0.0759494	0.200158	0.19462	0.131593	0.138186	0.128726	0.222633
631.15	0.297889	0.214512	0.150396	0.297889	0.180739	0.297889	0.177309	0.1	0.177309	0.168074	0.167018	0.207388	0.209818	0.0989446	0.167018	0.071504	0.147532	0.150396	0.130343	0.147532	0.177045	0.110818	0.0796834	0.0883905	0.147532	0.0683377	0.0952507	0.259894	0.103694	0.259894	0.132982	0.0955145	0.128496	0.137203	0.128002	0.167854	0.135128	0.141161	0.18285	0.132982	0.221372	0.153298	0.0757256	0.200792	0.198681	0.131135	0.13905	0.127474	0.221372
634.11	0.299287	0.21668	0.152547	0.299287	0.179731	0.299287	0.179203	0.100554	0.179203	0.170494	0.16891	0.204276	0.208762	0.0994985	0.16891	0.0728424	0.147268	0.152547	0.132753	0.147268	0.178411	0.112167	0.0794405	0.0868532	0.147268	0.0680918	0.0958036	0.262602	0.103457	0.262602	0.133017	0.0955397	0.126155	0.138559	0.129586	0.169438	0.133844	0.141763	0.182106	0.133017	0.219583	0.152547	0.0765373	0.200053	0.202164	0.131697	0.140143	0.128794	0.219583
637.08	0.303326	0.218115	0.154476	0.303326	0.177977	0.303326	0.176082	0.100845	0.176082	0.170275	0.167107	0.201954	0.20808	0.0974129	0.167107	0.0739176	0.146251	0.154476	0.13622	0.146251	0.176657	0.109029	0.0797255	0.0860612	0.146251	0.0678458	0.0960929	0.263797	0.103749	0.263797	0.134108	0.0966464	0.12566	0.138332	0.127772	0.171904	0.131732	0.144931	0.179514	0.134108	0.219113	0.151795	0.0771059	0.202746	0.203273	0.130148	0.141763	0.129884	0.219113
640.04	0.304015	0.213154	0.156366	0.304015	0.173006	0.304015	0.170893	0.0982567	0.170893	0.171157	0.161955	0.192023	0.199683	0.0922061	0.161955	0.0731643	0.139725	0.156366	0.135235	0.139725	0.171466	0.103803	0.0773904	0.0861067	0.139725	0.066561	0.0935024	0.264131	0.103011	0.264131	0.136292	0.0966719	0.123085	0.135235	0.12467	0.1701	0.127575	0.139725	0.175383	0.136292	0.210777	0.144744	0.0755415	0.197306	0.204966	0.128104	0.142895	0.127047	0.210777
643.01	0.300291	0.207507	0.153846	0.300291	0.169442	0.300291	0.163362	0.0951626	0.163362	0.168121	0.154639	0.181866	0.18821	0.0880254	0.154639	0.072958	0.133492	0.153846	0.135871	0.133492	0.167328	0.101771	0.0740349	0.084589	0.133492	0.0642347	0.0901401	0.263283	0.100185	0.263283	0.135078	0.0956912	0.117663	0.131377	0.121597	0.1705	0.122654	0.136135	0.168385	0.135078	0.201427	0.138779	0.0740153	0.187153	0.204864	0.125033	0.141951	0.12239	0.201427
645.98	0.298413	0.196561	0.151323	0.298413	0.163228	0.298413	0.154762	0.0904762	0.154762	0.164594	0.148148	0.168783	0.176502	0.0814815	0.148148	0.0698413	0.129365	0.151323	0.13545	0.129365	0.160582	0.0992064	0.0724868	0.0814815	0.129365	0.0608466	0.0875661	0.25582	0.0968254	0.25582	0.134127	0.0939153	0.111376	0.124339	0.118519	0.169886	0.117989	0.132011	0.162169	0.134127	0.191799	0.131746	0.0716931	0.176984	0.203175	0.120899	0.139683	0.117196	0.191799
648.95	0.293432	0.1875	0.150159	0.293432	0.159205	0.293432	0.144597	0.0887182	0.144597	0.160487	0.143008	0.156821	0.168167	0.078125	0.143008	0.0693856	0.123941	0.150159	0.133739	0.123941	0.154926	0.0948093	0.0685911	0.0789195	0.123941	0.0574682	0.0850106	0.246822	0.0961335	0.246822	0.131091	0.092161	0.104608	0.121822	0.117086	0.166843	0.112023	0.128972	0.154926	0.131091	0.181939	0.12447	0.0683263	0.166049	0.203655	0.11679	0.137182	0.115996	0.181939
651.92	0.290485	0.185794	0.149218	0.290485	0.155844	0.290485	0.144182	0.0885237	0.144182	0.155049	0.142857	0.150583	0.16247	0.0755367	0.142857	0.0683806	0.120626	0.149218	0.133051	0.120626	0.150278	0.0911741	0.0686456	0.0781871	0.120626	0.0572489	0.0827147	0.247813	0.096475	0.247813	0.12934	0.0922343	0.102306	0.122216	0.116618	0.170686	0.107342	0.126425	0.151338	0.12934	0.177312	0.122714	0.0681156	0.158495	0.204877	0.115823	0.136761	0.114233	0.177312
654.89	0.280818	0.175392	0.146652	0.280818	0.149309	0.280818	0.134166	0.0829126	0.134166	0.146918	0.134467	0.140011	0.15356	0.072017	0.134467	0.0666844	0.111849	0.146652	0.130978	0.111849	0.142402	0.0858358	0.066153	0.0727949	0.111849	0.0557917	0.0791711	0.236185	0.0911265	0.236185	0.126461	0.0876727	0.0943146	0.11424	0.108395	0.166047	0.102285	0.120616	0.141908	0.126461	0.164718	0.117163	0.0648247	0.149841	0.195802	0.109192	0.132075	0.107864	0.164718
657.87	0.28636	0.172295	0.146769	0.28636	0.148631	0.28636	0.131082	0.084552	0.131082	0.148897	0.135868	0.136134	0.152885	0.0696623	0.135868	0.0678011	0.111141	0.146769	0.130019	0.111141	0.137463	0.0890721	0.0659399	0.072853	0.111141	0.053975	0.0789684	0.239564	0.0909574	0.239564	0.127892	0.0898697	0.0925286	0.117256	0.105823	0.167243	0.1	0.120447	0.140122	0.127892	0.157405	0.114331	0.0643446	0.146769	0.197554	0.109545	0.134273	0.110343	0.157405
660.84	0.296414	0.17344	0.152191	0.296414	0.151394	0.296414	0.13174	0.0839309	0.13174	0.154316	0.137052	0.133599	0.152457	0.0695883	0.137052	0.0703851	0.110226	0.152191	0.133865	0.110226	0.13838	0.0876494	0.0658699	0.075166	0.110226	0.0541833	0.0823373	0.249734	0.0942895	0.249734	0.132537	0.0921647	0.0911023	0.119788	0.107039	0.174502	0.0996016	0.123804	0.143161	0.132537	0.157503	0.114741	0.065073	0.146614	0.207171	0.112085	0.139708	0.111819	0.157503
663.81	0.297103	0.17114	0.153335	0.297103	0.151209	0.297103	0.126229	0.0831783	0.126229	0.155461	0.134733	0.125166	0.147754	0.0685623	0.134733	0.070954	0.107095	0.153335	0.135566	0.107095	0.136062	0.0861015	0.0648419	0.0738772	0.107095	0.0539463	0.0799894	0.248738	0.0943396	0.248738	0.136062	0.0916822	0.0882275	0.116662	0.106032	0.175392	0.0977943	0.123572	0.139516	0.136062	0.150678	0.111879	0.0648419	0.141642	0.207547	0.109487	0.139516	0.11055	0.150678
666.79	0.298988	0.1664	0.156816	0.298988	0.15016	0.298988	0.121406	0.0809372	0.121406	0.151757	0.132055	0.117945	0.13951	0.0665602	0.132055	0.0705538	0.104366	0.156816	0.136049	0.104366	0.129393	0.0841321	0.064164	0.0734824	0.104366	0.0516507	0.0793397	0.24787	0.093983	0.24787	0.134185	0.0905218	0.0835996	0.115548	0.103834	0.175453	0.0931842	0.120607	0.133387	0.134185	0.143237	0.109159	0.063099	0.133387	0.206337	0.108626	0.140043	0.108626	0.143237
669.77	0.298026	0.161419	0.155283	0.298026	0.145945	0.298026	0.116596	0.0800427	0.116596	0.150747	0.129669	0.113661	0.134739	0.0648346	0.129669	0.0699039	0.101654	0.155283	0.136606	0.101654	0.124867	0.0803095	0.0635005	0.0733725	0.101654	0.0501601	0.0771078	0.243395	0.0931163	0.243395	0.133404	0.0912487	0.0805763	0.114194	0.102215	0.176094	0.0883138	0.117427	0.130203	0.133404	0.136073	0.10619	0.0632337	0.128602	0.208111	0.107791	0.138207	0.108324	0.136073
672.75	0.295722	0.156417	0.153476	0.295722	0.142246	0.295722	0.115775	0.0791444	0.115775	0.150535	0.128075	0.108021	0.13262	0.0622995	0.128075	0.0692513	0.0981283	0.153476	0.136364	0.0981283	0.119786	0.0791444	0.0614973	0.071123	0.0981283	0.05	0.0778075	0.239305	0.0935829	0.239305	0.133422	0.0898396	0.0778075	0.114706	0.0997326	0.175134	0.0855615	0.116845	0.127807	0.133422	0.128877	0.105348	0.0614973	0.125435	0.20508	0.106417	0.137968	0.106417	0.128877
675.73	0.294827	0.156526	0.151702	0.294827	0.141249	0.294827	0.114715	0.0787992	0.114715	0.149022	0.127044	0.10721	0.13026	0.0619137	0.127044	0.0704905	0.0948807	0.151702	0.136193	0.0948807	0.119003	0.0782632	0.0603055	0.0696864	0.0948807	0.0495846	0.0774591	0.240954	0.0924685	0.240954	0.13294	0.0897883	0.0761394	0.114179	0.0967569	0.175288	0.0844278	0.116859	0.125436	0.13294	0.125972	0.102385	0.0608416	0.124363	0.209327	0.105334	0.138301	0.106406	0.125972
678.71	0.29328	0.156183	0.152151	0.29328	0.141935	0.29328	0.115591	0.0782258	0.115591	0.145968	0.129301	0.105645	0.12957	0.0626344	0.129301	0.0715054	0.0946237	0.152151	0.135753	0.0946237	0.117742	0.0774194	0.0602151	0.0688357	0.0946237	0.0502688	0.0766129	0.240323	0.0922043	0.240323	0.133602	0.0903226	0.0760753	0.115323	0.0959677	0.174731	0.0830645	0.115323	0.122581	0.133602	0.123387	0.103763	0.0615591	0.123118	0.212097	0.104301	0.137366	0.107527	0.123387
681.69	0.292783	0.154729	0.154456	0.292783	0.142974	0.292783	0.116184	0.0781848	0.116184	0.148989	0.129579	0.109076	0.133133	0.0631493	0.129579	0.0727173	0.0948606	0.154456	0.13696	0.0948606	0.117824	0.0770913	0.0595954	0.0683434	0.0948606	0.0508475	0.079825	0.237835	0.0943138	0.237835	0.135593	0.0918535	0.0765446	0.116184	0.0962274	0.175506	0.0844724	0.118644	0.121651	0.135593	0.124385	0.106889	0.0631493	0.126845	0.211591	0.106616	0.13942	0.110747	0.124385
684.67	0.298308	0.160879	0.159988	0.298308	0.145147	0.298308	0.123776	0.079252	0.123776	0.149302	0.130306	0.120807	0.140736	0.0670822	0.130306	0.0745028	0.0958741	0.159988	0.143663	0.0958741	0.126447	0.0807361	0.0611457	0.06916	0.0958741	0.0531315	0.0831107	0.239537	0.0973583	0.239537	0.138914	0.0949837	0.0822202	0.119323	0.100327	0.181116	0.0881567	0.124666	0.121995	0.138914	0.130603	0.114905	0.0664886	0.132977	0.215494	0.110419	0.14396	0.11398	0.130603
687.65	0.301685	0.175632	0.16429	0.301685	0.151329	0.301685	0.138367	0.0874919	0.138367	0.154569	0.144524	0.138043	0.156513	0.0771225	0.144524	0.0794165	0.103046	0.16429	0.147764	0.103046	0.139339	0.0871679	0.0628645	0.0709656	0.103046	0.0593001	0.0897602	0.245949	0.10337	0.245949	0.143552	0.0998056	0.0900843	0.127673	0.10499	0.184057	0.0942968	0.134154	0.125081	0.143552	0.140959	0.128321	0.0699935	0.147116	0.219054	0.118276	0.146144	0.120868	0.140959
690.64	0.311385	0.19494	0.167369	0.311385	0.15699	0.311385	0.161531	0.0969835	0.161531	0.162504	0.163477	0.163477	0.179371	0.0904963	0.163477	0.0833604	0.109633	0.167369	0.153472	0.109633	0.160234	0.0934155	0.0616283	0.0723321	0.109633	0.0635744	0.0986053	0.253	0.110607	0.253	0.148232	0.107687	0.101849	0.141421	0.109633	0.191696	0.102498	0.146935	0.127798	0.148232	0.154719	0.144989	0.0781706	0.173913	0.224781	0.127515	0.151151	0.131041	0.154719
693.62	0.322643	0.216391	0.176547	0.322643	0.172012	0.322643	0.187885	0.105928	0.187885	0.171688	0.187561	0.191448	0.203434	0.107224	0.187561	0.0897311	0.118562	0.176547	0.160674	0.118562	0.18173	0.104956	0.0657596	0.0738581	0.118562	0.0709427	0.111111	0.269841	0.120181	0.269841	0.155167	0.113703	0.118886	0.15711	0.112083	0.200194	0.112083	0.16197	0.133139	0.155167	0.173955	0.162941	0.0877875	0.205053	0.229349	0.13735	0.156787	0.146097	0.173955
696.61	0.330938	0.237831	0.1836	0.330938	0.185621	0.330938	0.220516	0.116302	0.220516	0.184254	0.20817	0.220516	0.238484	0.127451	0.20817	0.0963737	0.127736	0.1836	0.171186	0.127736	0.206142	0.117282	0.0679516	0.0751388	0.127736	0.0803659	0.127124	0.281607	0.13133	0.281607	0.162039	0.118915	0.13917	0.17451	0.115322	0.209082	0.121856	0.179353	0.139497	0.162039	0.195361	0.18262	0.101927	0.239464	0.241751	0.150604	0.164979	0.162365	0.195361
699.6	0.342016	0.25956	0.194858	0.342016	0.203654	0.342016	0.255074	0.126861	0.255074	0.196888	0.239175	0.248647	0.270298	0.154263	0.239175	0.104871	0.136671	0.194858	0.183694	0.136671	0.230041	0.131935	0.0707037	0.076793	0.136671	0.0886333	0.14276	0.293978	0.147835	0.293978	0.171854	0.125846	0.160352	0.196211	0.125169	0.221922	0.133627	0.198579	0.14682	0.171854	0.215832	0.202977	0.116035	0.271313	0.253383	0.16272	0.176252	0.185448	0.215832
702.58	0.352055	0.279452	0.205479	0.352055	0.223288	0.352055	0.285959	0.136301	0.285959	0.211301	0.268151	0.27637	0.291438	0.17911	0.268151	0.111682	0.146918	0.205479	0.190753	0.146918	0.24863	0.144863	0.0726027	0.0797945	0.146918	0.0976027	0.157534	0.309247	0.158904	0.309247	0.182877	0.132534	0.181507	0.218836	0.132534	0.22911	0.144178	0.215753	0.152397	0.182877	0.235274	0.218493	0.130822	0.303767	0.262329	0.172603	0.184932	0.206507	0.235274
705.57	0.358607	0.29474	0.214481	0.358607	0.243169	0.358607	0.314208	0.147199	0.314208	0.220287	0.291667	0.293374	0.316257	0.201161	0.291667	0.119536	0.15403	0.214481	0.202527	0.15403	0.266735	0.159207	0.0744536	0.0829918	0.15403	0.106216	0.175205	0.320014	0.168374	0.320014	0.188866	0.135246	0.200137	0.23668	0.136317	0.236339	0.150273	0.230874	0.155738	0.188866	0.255123	0.230874	0.142418	0.33026	0.269126	0.182036	0.188525	0.223702	0.255123
708.57	0.365112	0.312263	0.22322	0.365112	0.256995	0.365112	0.335751	0.156131	0.335751	0.228404	0.319516	0.307081	0.336097	0.223143	0.319516	0.125389	0.159585	0.22322	0.210363	0.159585	0.283938	0.173748	0.077056	0.0846287	0.159585	0.111917	0.188666	0.327461	0.178238	0.327461	0.199309	0.143696	0.21658	0.252246	0.141623	0.245596	0.157168	0.243869	0.162349	0.199309	0.272633	0.241105	0.151641	0.349223	0.280138	0.190328	0.1962	0.242571	0.272633
711.56	0.374384	0.325123	0.229768	0.374384	0.275158	0.374384	0.36031	0.163969	0.36031	0.242435	0.343772	0.321014	0.351161	0.245954	0.343772	0.130588	0.169247	0.229768	0.222379	0.169247	0.29803	0.187192	0.0798733	0.0865588	0.169247	0.118227	0.202322	0.342716	0.191414	0.342716	0.206897	0.151654	0.234694	0.27164	0.146728	0.25475	0.163617	0.257917	0.165376	0.206897	0.288881	0.25088	0.164027	0.37544	0.283603	0.195989	0.204082	0.262843	0.288881
714.55	0.387134	0.335744	0.23563	0.387134	0.289684	0.387134	0.384469	0.167111	0.384469	0.251237	0.365817	0.330415	0.372668	0.261896	0.365817	0.136277	0.173201	0.23563	0.234488	0.173201	0.31633	0.203274	0.085649	0.091359	0.173201	0.125238	0.216216	0.350209	0.199467	0.350209	0.213171	0.158736	0.250476	0.289303	0.153788	0.262276	0.171298	0.271032	0.170156	0.213171	0.306814	0.256947	0.172059	0.398553	0.295394	0.2067	0.211648	0.280548	0.306814
717.54	0.397678	0.344798	0.244951	0.397678	0.307263	0.397678	0.397078	0.17963	0.397078	0.260851	0.386764	0.338633	0.385905	0.280189	0.386764	0.142673	0.18049	0.244951	0.240223	0.18049	0.321014	0.219166	0.0889557	0.0915342	0.18049	0.1315	0.230868	0.356836	0.208423	0.356836	0.219166	0.16459	0.263	0.300516	0.161152	0.269875	0.175763	0.281049	0.174903	0.219166	0.321014	0.269446	0.181779	0.408681	0.301676	0.214439	0.219596	0.299527	0.321014
720.54	0.402008	0.353121	0.253165	0.402008	0.323876	0.402008	0.408119	0.192492	0.408119	0.272807	0.401135	0.345264	0.391969	0.299433	0.401135	0.148843	0.184279	0.253165	0.24749	0.184279	0.329694	0.227412	0.09079	0.0938455	0.184279	0.135312	0.242689	0.368835	0.220524	0.368835	0.229158	0.171104	0.276299	0.316456	0.164993	0.278045	0.18289	0.289393	0.175033	0.229158	0.326495	0.278481	0.195984	0.417722	0.306416	0.220428	0.223047	0.317329	0.326495
723.53	0.409272	0.361589	0.260927	0.409272	0.336424	0.409272	0.429139	0.196909	0.429139	0.279912	0.417219	0.35011	0.40574	0.315673	0.417219	0.153642	0.188079	0.260927	0.258278	0.188079	0.343046	0.240177	0.0927152	0.0971302	0.188079	0.141722	0.256512	0.378366	0.233113	0.378366	0.234437	0.177483	0.287859	0.329801	0.169095	0.282119	0.186313	0.300221	0.177042	0.234437	0.334658	0.285651	0.20574	0.432671	0.31479	0.227815	0.230905	0.333333	0.334658
726.53	0.418372	0.373806	0.271942	0.418372	0.350159	0.418372	0.440655	0.206003	0.440655	0.290132	0.438381	0.360164	0.411551	0.33015	0.438381	0.161437	0.192815	0.271942	0.268759	0.192815	0.353797	0.256025	0.0950432	0.100045	0.192815	0.146952	0.268759	0.382901	0.240564	0.382901	0.242383	0.187358	0.298453	0.345612	0.172806	0.290587	0.192815	0.311647	0.178718	0.242383	0.341064	0.291951	0.211556	0.447225	0.317872	0.230559	0.236926	0.348795	0.341064
729.53	0.426451	0.382366	0.279352	0.426451	0.364822	0.426451	0.453441	0.213675	0.453441	0.300045	0.448943	0.366337	0.422852	0.34143	0.448943	0.168241	0.197931	0.279352	0.277103	0.197931	0.355376	0.263608	0.0940171	0.101664	0.197931	0.152047	0.278453	0.393162	0.254161	0.393162	0.249213	0.196581	0.310841	0.354026	0.174089	0.301844	0.195682	0.317139	0.180387	0.249213	0.347278	0.298246	0.222672	0.451642	0.327485	0.235718	0.242915	0.363923	0.347278
732.53	0.43448	0.394863	0.288637	0.43448	0.376143	0.43448	0.463213	0.221593	0.463213	0.312146	0.45973	0.370483	0.429691	0.355681	0.45973	0.173269	0.203744	0.288637	0.287331	0.203744	0.364388	0.276012	0.0962125	0.101437	0.203744	0.155052	0.286025	0.400958	0.261646	0.400958	0.262081	0.200697	0.321724	0.36613	0.177623	0.312146	0.198955	0.327819	0.18067	0.262081	0.351763	0.309099	0.231606	0.461907	0.338703	0.243796	0.247714	0.377884	0.351763
735.53	0.442482	0.403274	0.294701	0.442482	0.386041	0.442482	0.479535	0.230504	0.479535	0.317966	0.470056	0.376562	0.437742	0.365791	0.470056	0.179233	0.205515	0.294701	0.297286	0.205515	0.372684	0.284791	0.0986644	0.103835	0.205515	0.161568	0.301594	0.411891	0.271004	0.411891	0.264541	0.208531	0.334339	0.379578	0.180095	0.316674	0.201724	0.337355	0.18268	0.264541	0.357174	0.315381	0.239552	0.470487	0.349849	0.252908	0.254632	0.389918	0.357174
738.53	0.448846	0.409665	0.300523	0.448846	0.391815	0.448846	0.488463	0.236831	0.488463	0.321289	0.476273	0.376143	0.444251	0.373095	0.476273	0.183283	0.210274	0.300523	0.30431	0.210274	0.381802	0.293426	0.0983892	0.106226	0.210274	0.164562	0.306922	0.420549	0.281672	0.420549	0.271659	0.212886	0.337832	0.387462	0.184153	0.321864	0.202438	0.340009	0.183718	0.271659	0.359164	0.314758	0.244667	0.476273	0.356117	0.25468	0.261646	0.39704	0.359164
741.53	0.454586	0.417549	0.308201	0.454586	0.400353	0.454586	0.491182	0.239418	0.491182	0.328483	0.483686	0.383598	0.449295	0.37963	0.483686	0.189594	0.211199	0.308201	0.309524	0.211199	0.381834	0.300265	0.100529	0.107584	0.211199	0.167108	0.313051	0.42769	0.286155	0.42769	0.27866	0.22134	0.344356	0.397266	0.186508	0.329365	0.205908	0.347884	0.184303	0.27866	0.364198	0.320547	0.253968	0.4806	0.363757	0.2597	0.266314	0.407407	0.364198
744.53	0.460579	0.419154	0.317149	0.460579	0.406236	0.460579	0.500668	0.247216	0.500668	0.332294	0.492205	0.384855	0.453007	0.388864	0.492205	0.1951	0.213363	0.317149	0.316258	0.213363	0.39082	0.307795	0.10245	0.107795	0.213363	0.172829	0.320267	0.43608	0.291759	0.43608	0.282851	0.227171	0.350111	0.405345	0.188419	0.334076	0.208909	0.35412	0.183964	0.282851	0.367038	0.326058	0.257906	0.484187	0.365702	0.26637	0.269042	0.416036	0.367038
747.54	0.46466	0.424533	0.323757	0.46466	0.409485	0.46466	0.50798	0.249886	0.50798	0.336069	0.497492	0.389421	0.4601	0.391245	0.497492	0.19699	0.213862	0.323757	0.323301	0.213862	0.390789	0.308254	0.102143	0.109439	0.213862	0.175103	0.325125	0.443228	0.296398	0.443228	0.291382	0.23347	0.356133	0.410397	0.191974	0.339261	0.21067	0.357957	0.182399	0.291382	0.368445	0.326493	0.260374	0.490652	0.372093	0.268582	0.275878	0.417693	0.368445
750.54	0.466479	0.427767	0.325363	0.466479	0.416315	0.466479	0.511017	0.251289	0.511017	0.340834	0.50211	0.389123	0.460384	0.394749	0.50211	0.203565	0.214252	0.325363	0.327239	0.214252	0.395687	0.316456	0.103141	0.109756	0.214252	0.176746	0.327707	0.453352	0.301453	0.453352	0.293952	0.240038	0.360994	0.412096	0.191749	0.34646	0.213315	0.362869	0.184248	0.293952	0.368495	0.33052	0.265823	0.492733	0.38256	0.272386	0.281763	0.421472	0.368495
753.55	0.47642	0.431184	0.333013	0.47642	0.415303	0.47642	0.511068	0.253128	0.511068	0.3436	0.504331	0.394129	0.463908	0.397979	0.504331	0.206449	0.216073	0.333013	0.333975	0.216073	0.400866	0.318729	0.104909	0.111165	0.216073	0.179018	0.331088	0.453321	0.302695	0.453321	0.299808	0.243503	0.364293	0.418191	0.193936	0.354187	0.211261	0.365255	0.184312	0.299808	0.37103	0.335419	0.272377	0.493263	0.387392	0.276227	0.283446	0.429259	0.37103
756.56	0.480441	0.438017	0.33719	0.480441	0.408264	0.480441	0.528926	0.249036	0.528926	0.344353	0.515702	0.391952	0.471625	0.4	0.515702	0.209366	0.215427	0.33719	0.340496	0.215427	0.406061	0.323967	0.107438	0.113499	0.215427	0.187328	0.338843	0.467218	0.304132	0.467218	0.305785	0.246281	0.36935	0.421488	0.197245	0.355923	0.211019	0.37686	0.183471	0.305785	0.384573	0.336088	0.27438	0.499725	0.395592	0.282094	0.286501	0.429752	0.384573
759.56	0.483721	0.445736	0.344186	0.483721	0.417054	0.483721	0.537209	0.255039	0.537209	0.342636	0.526765	0.399225	0.482171	0.404965	0.526765	0.215504	0.212403	0.344186	0.348837	0.212403	0.42093	0.337209	0.117054	0.121705	0.212403	0.190698	0.346512	0.45969	0.306202	0.45969	0.309302	0.249612	0.373643	0.43876	0.206977	0.363566	0.211016	0.384496	0.193023	0.309302	0.404651	0.337209	0.272868	0.503101	0.403101	0.286822	0.294574	0.444186	0.404651
762.57	0.48791	0.439551	0.349741	0.48791	0.427461	0.48791	0.512953	0.267703	0.512953	0.350605	0.508636	0.401554	0.461538	0.408463	0.508636	0.224525	0.221071	0.349741	0.348877	0.221071	0.400691	0.337651	0.119274	0.126943	0.221071	0.187392	0.340242	0.454231	0.314335	0.454231	0.310017	0.257563	0.356958	0.43437	0.209845	0.368194	0.215889	0.375648	0.195164	0.310017	0.367876	0.34715	0.277202	0.490501	0.400691	0.286701	0.300518	0.441278	0.367876
765.58	0.49894	0.439576	0.349823	0.49894	0.424735	0.49894	0.512367	0.269965	0.512367	0.353357	0.50742	0.399293	0.460071	0.405654	0.50742	0.224735	0.221908	0.349823	0.35265	0.221908	0.402827	0.332155	0.113074	0.119519	0.221908	0.188693	0.339223	0.465724	0.318021	0.465724	0.313781	0.262898	0.366078	0.428269	0.202827	0.366784	0.214841	0.377385	0.183039	0.313781	0.351237	0.349823	0.286219	0.496113	0.404947	0.285512	0.297527	0.442403	0.351237
768.6	0.505237	0.446704	0.35305	0.505237	0.426017	0.505237	0.523105	0.266174	0.523105	0.359211	0.510782	0.403822	0.473814	0.409119	0.510782	0.227357	0.222428	0.35305	0.351418	0.222428	0.414664	0.333333	0.106593	0.117067	0.222428	0.191004	0.343808	0.473198	0.322243	0.473198	0.322243	0.265558	0.371534	0.430684	0.200246	0.37215	0.217498	0.383241	0.179298	0.322243	0.357979	0.346272	0.288355	0.504005	0.41528	0.287739	0.304991	0.445471	0.357979
771.61	0.511712	0.455856	0.357357	0.511712	0.428228	0.511712	0.531532	0.26967	0.531532	0.364565	0.521922	0.409009	0.482282	0.413213	0.521922	0.23003	0.221021	0.357357	0.361562	0.221021	0.424625	0.33994	0.107508	0.115315	0.221021	0.192793	0.34955	0.487087	0.327928	0.487087	0.325526	0.270871	0.378378	0.441441	0.202402	0.383784	0.218619	0.388589	0.183784	0.325526	0.371171	0.348348	0.292492	0.508709	0.422823	0.292492	0.311712	0.454655	0.371171
774.62	0.515207	0.460462	0.364964	0.515207	0.431265	0.515207	0.537105	0.269465	0.537105	0.367397	0.524331	0.409976	0.486618	0.414842	0.524331	0.233577	0.223236	0.364964	0.363747	0.223236	0.430657	0.343674	0.107056	0.115033	0.223236	0.194647	0.352798	0.489051	0.3309	0.489051	0.330292	0.274331	0.379562	0.44708	0.203771	0.38747	0.220803	0.39781	0.184915	0.330292	0.374088	0.351582	0.294404	0.510341	0.431265	0.298662	0.313869	0.460462	0.374088
777.64	0.519255	0.462733	0.370186	0.519255	0.438509	0.519255	0.53354	0.271429	0.53354	0.369565	0.529193	0.414286	0.485714	0.418012	0.529193	0.236172	0.220497	0.370186	0.368323	0.220497	0.435404	0.346584	0.106211	0.117391	0.220497	0.197516	0.35528	0.498758	0.332298	0.498758	0.332298	0.274705	0.381988	0.447826	0.203106	0.392547	0.220634	0.400621	0.182609	0.332298	0.369565	0.354037	0.295836	0.512422	0.434783	0.3	0.319255	0.464596	0.369565
780.65	0.522626	0.46399	0.368388	0.522626	0.434034	0.522626	0.53856	0.272148	0.53856	0.3703	0.52645	0.414914	0.486297	0.412365	0.52645	0.239643	0.223709	0.368388	0.367113	0.223709	0.438496	0.345443	0.107712	0.11536	0.223709	0.196941	0.350542	0.501593	0.331421	0.501593	0.337157	0.278521	0.385596	0.446781	0.204589	0.393881	0.22116	0.399618	0.183556	0.337157	0.368388	0.356915	0.295092	0.512428	0.434034	0.301466	0.321224	0.462715	0.368388
783.67	0.526733	0.466667	0.373597	0.526733	0.437624	0.526733	0.543234	0.274108	0.543234	0.370297	0.531353	0.415182	0.490429	0.415842	0.531353	0.246865	0.222442	0.373597	0.381518	0.222442	0.440264	0.348515	0.112871	0.121452	0.222442	0.2033	0.356671	0.50231	0.338177	0.50231	0.339274	0.284488	0.384158	0.455746	0.208581	0.39736	0.224422	0.407261	0.184818	0.339274	0.368977	0.358416	0.30033	0.515512	0.447525	0.310231	0.32893	0.466007	0.368977
786.68	0.537457	0.472852	0.381443	0.537457	0.435739	0.537457	0.545392	0.278351	0.545392	0.37732	0.533333	0.424742	0.492784	0.417182	0.533333	0.252234	0.221993	0.381443	0.385832	0.221993	0.450172	0.357388	0.116231	0.125086	0.221993	0.203436	0.360825	0.501031	0.339519	0.501031	0.342955	0.289347	0.386254	0.459794	0.212371	0.402749	0.22543	0.411684	0.18488	0.342955	0.37414	0.35945	0.305155	0.512715	0.447043	0.309278	0.335395	0.469416	0.37414
789.7	0.538462	0.475917	0.383896	0.538462	0.43422	0.538462	0.534867	0.271747	0.534867	0.383178	0.534148	0.418404	0.495327	0.418404	0.534148	0.25665	0.224299	0.383896	0.381021	0.224299	0.447879	0.359454	0.114306	0.122933	0.224299	0.208483	0.358016	0.503235	0.341481	0.503235	0.349389	0.28972	0.383896	0.457944	0.21064	0.401869	0.22358	0.409058	0.18404	0.349389	0.371942	0.357297	0.30913	0.517613	0.446441	0.306973	0.332135	0.470165	0.371942
792.72	0.542259	0.4727	0.383695	0.542259	0.429641	0.542259	0.531788	0.276739	0.531788	0.387435	0.537023	0.415856	0.493642	0.422588	0.537023	0.25804	0.223635	0.383695	0.384443	0.223635	0.444278	0.350037	0.112939	0.121915	0.223635	0.212416	0.358265	0.507105	0.339566	0.507105	0.351533	0.292446	0.382199	0.454001	0.210172	0.405385	0.225131	0.405385	0.182498	0.351533	0.36724	0.357517	0.310396	0.518325	0.448018	0.306657	0.330591	0.467464	0.36724
795.74	0.555383	0.476375	0.38962	0.555383	0.43842	0.555383	0.538342	0.279628	0.538342	0.384973	0.530596	0.422153	0.497289	0.422153	0.530596	0.261038	0.225407	0.38962	0.392719	0.225407	0.452363	0.360186	0.112403	0.120062	0.225407	0.210689	0.364833	0.518203	0.348567	0.518203	0.347018	0.300542	0.38962	0.463207	0.213788	0.40976	0.225407	0.413633	0.188226	0.347018	0.365608	0.364833	0.308288	0.517428	0.453137	0.31371	0.341596	0.478699	0.365608
798.77	0.55456	0.485342	0.399837	0.55456	0.447068	0.55456	0.559087	0.281174	0.559087	0.394137	0.551303	0.434039	0.515472	0.431596	0.551303	0.270358	0.229642	0.399837	0.400651	0.229642	0.464984	0.367264	0.114821	0.124593	0.229642	0.217427	0.368078	0.528117	0.357492	0.528117	0.361564	0.306189	0.397394	0.476384	0.217604	0.421824	0.23127	0.428688	0.186482	0.361564	0.37215	0.372964	0.320033	0.535016	0.476773	0.324368	0.348003	0.490228	0.37215
801.79	0.562709	0.488294	0.402174	0.562709	0.44398	0.562709	0.554348	0.278661	0.554348	0.396321	0.546823	0.42893	0.510033	0.431438	0.546823	0.27592	0.228261	0.402174	0.400502	0.228261	0.466555	0.365385	0.115385	0.12291	0.228261	0.218227	0.372074	0.531773	0.357023	0.531773	0.362876	0.309365	0.392977	0.47408	0.215719	0.425585	0.232441	0.427258	0.185619	0.362876	0.372074	0.371237	0.317726	0.52887	0.478261	0.325523	0.350628	0.491639	0.372074
804.81	0.560137	0.487113	0.401203	0.560137	0.446735	0.560137	0.562715	0.281787	0.562715	0.395189	0.553265	0.438144	0.518041	0.432131	0.553265	0.280928	0.233677	0.401203	0.405498	0.233677	0.469931	0.366838	0.11512	0.121993	0.233677	0.219931	0.371134	0.544674	0.358247	0.544674	0.36512	0.314433	0.397766	0.478522	0.217354	0.427835	0.232818	0.428694	0.189863	0.36512	0.373711	0.371134	0.322165	0.531787	0.480241	0.330756	0.353952	0.487972	0.373711
807.84	0.573345	0.49195	0.403399	0.573345	0.442755	0.573345	0.55814	0.281753	0.55814	0.398927	0.553667	0.432021	0.517889	0.430233	0.553667	0.282648	0.231664	0.403399	0.40966	0.231664	0.476744	0.36941	0.118962	0.123435	0.231664	0.227191	0.376007	0.550984	0.364043	0.550984	0.368515	0.320215	0.398927	0.478066	0.219141	0.431127	0.230769	0.435599	0.185152	0.368515	0.375671	0.381932	0.323187	0.534884	0.486583	0.331843	0.363148	0.494633	0.375671
810.86	0.568248	0.496612	0.409487	0.568248	0.441433	0.568248	0.568248	0.286544	0.568248	0.403679	0.555663	0.43756	0.52759	0.434656	0.555663	0.287512	0.234269	0.409487	0.413359	0.234269	0.481123	0.375605	0.120039	0.126815	0.234269	0.226525	0.380445	0.552759	0.366893	0.552759	0.373669	0.322362	0.403101	0.487899	0.224589	0.43756	0.230397	0.441433	0.186834	0.373669	0.381413	0.380445	0.329138	0.538238	0.491772	0.335915	0.365924	0.501452	0.381413
813.89	0.581243	0.499455	0.413304	0.581243	0.443839	0.581243	0.558342	0.281352	0.558342	0.408942	0.565976	0.443839	0.522355	0.432933	0.565976	0.288986	0.236641	0.413304	0.420938	0.236641	0.48964	0.377317	0.122137	0.12759	0.236641	0.230098	0.378408	0.55398	0.365322	0.55398	0.374046	0.323882	0.401747	0.48855	0.225736	0.437296	0.235551	0.442748	0.19193	0.374046	0.384951	0.386041	0.329335	0.536532	0.491821	0.335878	0.370774	0.505998	0.384951
816.92	0.59316	0.495283	0.418632	0.59316	0.444575	0.59316	0.5625	0.287736	0.5625	0.410377	0.558962	0.444575	0.522406	0.438679	0.558962	0.288915	0.23467	0.418632	0.424528	0.23467	0.48467	0.377358	0.123821	0.133255	0.23467	0.233491	0.379717	0.549528	0.375	0.549528	0.375	0.32783	0.403302	0.487028	0.226415	0.442217	0.233491	0.441038	0.186321	0.375	0.378538	0.38843	0.329009	0.542453	0.494104	0.338443	0.373821	0.511216	0.378538
819.95	0.593976	0.504819	0.420482	0.593976	0.451807	0.593976	0.573494	0.286747	0.573494	0.408434	0.56747	0.445783	0.53012	0.440964	0.56747	0.296386	0.237349	0.420482	0.43012	0.237349	0.492771	0.381928	0.127711	0.13253	0.237349	0.236145	0.384337	0.560241	0.377108	0.560241	0.385542	0.33253	0.401205	0.485542	0.225301	0.449398	0.238554	0.449398	0.186972	0.385542	0.372289	0.392771	0.33494	0.546441	0.507229	0.346988	0.377108	0.513253	0.372289
822.98	0.601705	0.503045	0.423873	0.601705	0.451219	0.601705	0.568819	0.293544	0.568819	0.421437	0.565164	0.448234	0.532278	0.443362	0.565164	0.300853	0.235079	0.423873	0.433618	0.235079	0.489647	0.387333	0.126675	0.131547	0.235079	0.241169	0.390987	0.559074	0.380024	0.559074	0.390987	0.337393	0.404385	0.492083	0.228989	0.45676	0.237515	0.453106	0.19123	0.390987	0.372716	0.394641	0.338611	0.544458	0.506699	0.344702	0.386115	0.515225	0.372716
826.01	0.603427	0.511628	0.424725	0.603427	0.4541	0.603427	0.580171	0.287638	0.580171	0.424725	0.571603	0.452876	0.541004	0.443084	0.571603	0.30967	0.237454	0.424725	0.438188	0.237454	0.498164	0.388005	0.126071	0.131127	0.237454	0.240196	0.389229	0.566707	0.386781	0.566707	0.391677	0.341493	0.406365	0.493268	0.228886	0.46022	0.235006	0.46022	0.190942	0.391677	0.372093	0.397059	0.341493	0.55202	0.518972	0.354957	0.391677	0.52754	0.372093
829.04	0.606784	0.513819	0.428392	0.606784	0.457286	0.606784	0.581132	0.29397	0.581132	0.424623	0.577889	0.454774	0.546482	0.452261	0.577889	0.315327	0.241206	0.428392	0.440955	0.241206	0.502513	0.389447	0.124372	0.134422	0.241206	0.247487	0.396985	0.574121	0.386164	0.574121	0.39196	0.346734	0.414573	0.507538	0.231156	0.461055	0.238693	0.471106	0.194724	0.39196	0.384422	0.403266	0.342965	0.552764	0.520755	0.359296	0.395729	0.528894	0.384422
832.07	0.612658	0.515843	0.435443	0.612658	0.45443	0.612658	0.575949	0.296203	0.575949	0.435443	0.577215	0.458228	0.548101	0.449367	0.577215	0.313924	0.240506	0.435443	0.444304	0.240506	0.5	0.388608	0.124051	0.132911	0.240506	0.24557	0.396203	0.577215	0.389873	0.577215	0.398734	0.351899	0.416984	0.502532	0.23038	0.464557	0.240506	0.473418	0.192405	0.398734	0.36962	0.407595	0.346835	0.559494	0.532911	0.360759	0.398734	0.534177	0.36962
835.11	0.615288	0.517544	0.441103	0.615288	0.458647	0.615288	0.578947	0.296992	0.578947	0.432331	0.573935	0.461153	0.550125	0.45614	0.573935	0.322055	0.239348	0.441103	0.446115	0.239348	0.503759	0.390977	0.125313	0.129073	0.239348	0.250627	0.397243	0.58396	0.39599	0.58396	0.401002	0.354637	0.414787	0.508772	0.224311	0.471178	0.239348	0.473684	0.191729	0.401002	0.369674	0.406015	0.349624	0.56015	0.541353	0.368421	0.406015	0.5401	0.369674
838.14	0.620474	0.524345	0.443196	0.620474	0.46125	0.620474	0.589263	0.299625	0.589263	0.443196	0.59176	0.463171	0.553059	0.456929	0.59176	0.324594	0.242197	0.443196	0.453184	0.242197	0.503121	0.3925	0.124844	0.129838	0.242197	0.250936	0.404494	0.59176	0.404494	0.59176	0.406991	0.359551	0.420724	0.509363	0.229713	0.475655	0.242197	0.473159	0.19	0.406991	0.374532	0.410737	0.354557	0.569288	0.541823	0.373283	0.409488	0.548065	0.374532
841.18	0.622785	0.53038	0.446835	0.622785	0.467089	0.622785	0.586076	0.299113	0.586076	0.443038	0.591139	0.468354	0.555696	0.464557	0.591139	0.331646	0.243038	0.446835	0.456274	0.243038	0.511392	0.3891	0.125316	0.129114	0.243038	0.258228	0.403797	0.593671	0.403797	0.593671	0.406329	0.363291	0.419518	0.513924	0.227848	0.481013	0.240506	0.478481	0.189873	0.406329	0.373418	0.416456	0.359494	0.56962	0.549367	0.36962	0.414449	0.549367	0.373418
844.22	0.631307	0.530401	0.446313	0.631307	0.470893	0.631307	0.59379	0.302717	0.59379	0.437257	0.596378	0.468305	0.562743	0.460543	0.596378	0.337646	0.240621	0.446313	0.460543	0.240621	0.514877	0.389392	0.124191	0.131953	0.240621	0.256145	0.412678	0.600259	0.408797	0.600259	0.413972	0.369987	0.429495	0.517464	0.23674	0.48771	0.240621	0.485123	0.191462	0.413972	0.373868	0.416559	0.362225	0.573092	0.553687	0.372574	0.419146	0.551813	0.373868
847.25	0.630027	0.530831	0.451743	0.630027	0.466488	0.630027	0.589812	0.302949	0.589812	0.44504	0.592493	0.470509	0.563003	0.463807	0.592493	0.336913	0.241287	0.451743	0.467828	0.241287	0.516086	0.395442	0.124665	0.134048	0.241287	0.266756	0.414209	0.603217	0.411528	0.603217	0.419571	0.368633	0.428954	0.521448	0.233244	0.483914	0.241611	0.485255	0.191689	0.419571	0.373995	0.422252	0.36193	0.579088	0.55496	0.383378	0.422252	0.5563	0.373995
850.29	0.641135	0.53617	0.455966	0.641135	0.465909	0.641135	0.598582	0.300709	0.598582	0.458156	0.595745	0.47234	0.574468	0.465248	0.595745	0.340426	0.246809	0.455966	0.462411	0.246809	0.514894	0.4	0.12766	0.137589	0.246809	0.269504	0.41844	0.607092	0.415603	0.607092	0.424113	0.371631	0.425532	0.524823	0.234043	0.492199	0.246809	0.489362	0.191489	0.424113	0.38156	0.425532	0.368794	0.58156	0.557447	0.388652	0.425532	0.558865	0.38156
853.33	0.632987	0.540862	0.460624	0.632987	0.473997	0.632987	0.59584	0.304606	0.59584	0.459138	0.601783	0.475483	0.579495	0.472511	0.601783	0.347697	0.246657	0.460624	0.466568	0.246657	0.521545	0.395245	0.129272	0.135215	0.246657	0.271917	0.420505	0.607727	0.413076	0.607727	0.419019	0.371471	0.427935	0.526003	0.23477	0.491828	0.248143	0.488856	0.197623	0.419019	0.3789	0.429421	0.371471	0.583952	0.558692	0.38633	0.426449	0.560178	0.3789
856.37	0.638806	0.543284	0.460389	0.638806	0.476119	0.638806	0.589552	0.30597	0.589552	0.467164	0.604478	0.480597	0.571642	0.470149	0.604478	0.346786	0.244776	0.460389	0.469357	0.244776	0.51791	0.399103	0.125373	0.134328	0.244776	0.271642	0.41791	0.613433	0.41791	0.613433	0.425373	0.379671	0.429851	0.531343	0.235821	0.492537	0.246269	0.5	0.19403	0.425373	0.373134	0.428999	0.370149	0.586567	0.556716	0.38806	0.428358	0.568657	0.373134
859.42	0.646617	0.545865	0.463158	0.646617	0.469173	0.646617	0.595489	0.308271	0.595489	0.466165	0.609023	0.479699	0.578947	0.475188	0.609023	0.354887	0.246617	0.463158	0.474398	0.246617	0.532331	0.406015	0.126316	0.135338	0.246617	0.273684	0.422556	0.606015	0.421053	0.606015	0.429217	0.38797	0.431579	0.529323	0.233083	0.499248	0.249624	0.499248	0.193985	0.429217	0.372932	0.434586	0.374436	0.589474	0.566917	0.395489	0.440601	0.577444	0.372932
862.46	0.652582	0.553991	0.463224	0.652582	0.480438	0.652582	0.597809	0.309859	0.597809	0.466354	0.608764	0.485133	0.583725	0.477308	0.608764	0.355243	0.247261	0.463224	0.478873	0.247261	0.532081	0.411581	0.12989	0.137715	0.247261	0.280125	0.43349	0.616588	0.42097	0.616588	0.42723	0.391236	0.438185	0.538341	0.236307	0.505477	0.251956	0.500782	0.194053	0.42723	0.375587	0.435055	0.375587	0.58529	0.577465	0.394366	0.441315	0.577465	0.375587
865.5	0.660596	0.559603	0.47351	0.660596	0.475166	0.660596	0.599338	0.311774	0.599338	0.471854	0.610282	0.485099	0.587748	0.480929	0.610282	0.364238	0.246689	0.47351	0.483444	0.246689	0.531457	0.40894	0.129139	0.135987	0.246689	0.286424	0.425497	0.625828	0.428808	0.625828	0.430464	0.397351	0.43543	0.538079	0.238411	0.514901	0.25	0.509934	0.198675	0.430464	0.379139	0.442053	0.378109	0.592715	0.584437	0.399007	0.44942	0.57947	0.379139
868.55	0.662162	0.560811	0.474662	0.662162	0.476351	0.662162	0.603041	0.315878	0.603041	0.481419	0.613176	0.489865	0.587838	0.478041	0.613176	0.373311	0.25	0.474662	0.483108	0.25	0.530405	0.410473	0.130288	0.140203	0.25	0.288851	0.435811	0.630068	0.434122	0.630068	0.432432	0.398649	0.439189	0.538851	0.239865	0.515203	0.253378	0.513514	0.195946	0.432432	0.373311	0.449324	0.378378	0.591216	0.586149	0.403716	0.45777	0.589527	0.373311
871.6	0.664384	0.565068	0.479452	0.664384	0.481164	0.664384	0.613014	0.315068	0.613014	0.474315	0.618151	0.494863	0.59589	0.482877	0.618151	0.371575	0.25	0.479452	0.488014	0.25	0.535959	0.412671	0.135274	0.145548	0.25	0.291096	0.433219	0.628425	0.428082	0.628425	0.438356	0.400685	0.441781	0.542808	0.238422	0.517123	0.256849	0.518836	0.195205	0.438356	0.378425	0.452055	0.380789	0.597603	0.589041	0.405822	0.457192	0.59589	0.378425
874.64	0.661947	0.553982	0.483186	0.661947	0.481416	0.661947	0.614159	0.320354	0.614159	0.477876	0.619469	0.495575	0.60531	0.484956	0.619469	0.382301	0.249558	0.483186	0.488496	0.249558	0.536283	0.415929	0.134513	0.141593	0.249558	0.286726	0.431858	0.635398	0.433628	0.635398	0.444248	0.40708	0.447788	0.552212	0.246018	0.527434	0.253097	0.522124	0.2	0.444248	0.376991	0.446809	0.390071	0.59823	0.59292	0.412389	0.465487	0.59115	0.376991
877.69	0.675824	0.562271	0.489011	0.675824	0.487179	0.675824	0.604396	0.31685	0.604396	0.492674	0.628205	0.503663	0.608059	0.487179	0.628205	0.384615	0.258242	0.489011	0.492674	0.258242	0.543956	0.413919	0.1337	0.14652	0.258242	0.294872	0.435897	0.641026	0.437729	0.641026	0.448718	0.410256	0.443223	0.549451	0.239927	0.525641	0.254579	0.516484	0.195971	0.448718	0.380952	0.452381	0.388278	0.606227	0.589744	0.412088	0.467033	0.606227	0.380952
880.74	0.677419	0.555977	0.489564	0.677419	0.491461	0.677419	0.614801	0.320683	0.614801	0.491461	0.628083	0.500949	0.607211	0.489564	0.628083	0.385199	0.254269	0.489564	0.499051	0.254269	0.544592	0.41556	0.134725	0.148008	0.254269	0.297913	0.440228	0.643264	0.440228	0.643264	0.446768	0.417457	0.442125	0.555977	0.242884	0.521822	0.256167	0.525617	0.201139	0.446768	0.377609	0.455408	0.390892	0.609108	0.595825	0.419355	0.472486	0.609108	0.377609
883.79	0.675197	0.555118	0.492126	0.675197	0.492126	0.675197	0.615385	0.322835	0.615385	0.503937	0.625984	0.501969	0.614173	0.492126	0.625984	0.385827	0.253937	0.492126	0.494094	0.253937	0.543307	0.419291	0.135827	0.145669	0.253937	0.297244	0.448819	0.635827	0.440945	0.635827	0.454724	0.419291	0.44685	0.559055	0.246548	0.521654	0.255906	0.525591	0.202756	0.454724	0.374016	0.452756	0.391732	0.608268	0.595661	0.413386	0.470472	0.608268	0.374016
886.84	0.678279	0.557377	0.489754	0.678279	0.491803	0.678279	0.610656	0.32582	0.610656	0.495902	0.637295	0.502049	0.616803	0.495902	0.637295	0.391393	0.254098	0.489754	0.497951	0.254098	0.538934	0.418033	0.139344	0.143443	0.254098	0.297131	0.442623	0.643443	0.439425	0.643443	0.459016	0.420082	0.442623	0.54918	0.245902	0.532787	0.252049	0.526639	0.20082	0.459016	0.372951	0.452869	0.391393	0.610656	0.60041	0.42418	0.481557	0.604508	0.372951
889.9	0.675269	0.556989	0.491379	0.675269	0.483871	0.675269	0.610753	0.32043	0.610753	0.498925	0.63871	0.506465	0.609914	0.496774	0.63871	0.393548	0.255914	0.491379	0.501075	0.255914	0.531183	0.412903	0.137634	0.146237	0.255914	0.303226	0.445161	0.642241	0.445161	0.642241	0.455914	0.415948	0.447312	0.552688	0.247312	0.530172	0.258621	0.529032	0.202151	0.455914	0.374194	0.462366	0.395699	0.608602	0.608602	0.421505	0.470968	0.608602	0.374194
892.95	0.683453	0.561151	0.490385	0.683453	0.482014	0.683453	0.618705	0.316547	0.618705	0.494005	0.621103	0.513189	0.616307	0.494005	0.621103	0.386091	0.254197	0.490385	0.508393	0.254197	0.543269	0.414868	0.141487	0.151079	0.254197	0.311751	0.448441	0.647482	0.438849	0.647482	0.453237	0.420673	0.446043	0.551559	0.252404	0.532374	0.257212	0.52518	0.203837	0.453237	0.378897	0.472422	0.389423	0.601918	0.606715	0.426859	0.489209	0.604317	0.378897
896.01	0.688571	0.561254	0.501424	0.688571	0.490029	0.688571	0.621083	0.327635	0.621083	0.490029	0.643875	0.514286	0.621083	0.495726	0.643875	0.396011	0.262108	0.501424	0.517143	0.262108	0.552707	0.421652	0.153846	0.159544	0.262108	0.31339	0.45584	0.652422	0.450142	0.652422	0.452991	0.433048	0.451429	0.561254	0.25641	0.541311	0.262108	0.541311	0.207977	0.452991	0.378917	0.470085	0.396011	0.609687	0.623932	0.433048	0.498576	0.618234	0.378917
899.06	0.678571	0.566343	0.514563	0.678571	0.495146	0.678571	0.63754	0.326861	0.63754	0.508091	0.640777	0.524272	0.627832	0.498382	0.640777	0.407767	0.262987	0.514563	0.527508	0.262987	0.546926	0.433657	0.148867	0.165049	0.262987	0.320388	0.462783	0.656958	0.449838	0.656958	0.453074	0.436893	0.451299	0.576052	0.262136	0.546926	0.265372	0.545455	0.207792	0.453074	0.38835	0.478964	0.38961	0.618123	0.624595	0.449838	0.498382	0.62987	0.38835
902.12	0.701587	0.573248	0.512739	0.701587	0.504762	0.701587	0.628571	0.328025	0.628571	0.52381	0.640127	0.526984	0.631746	0.5	0.640127	0.410828	0.263492	0.512739	0.520635	0.263492	0.535032	0.431746	0.155556	0.168254	0.263492	0.314286	0.460317	0.659236	0.460317	0.659236	0.463492	0.44127	0.447619	0.565079	0.263492	0.549206	0.266667	0.55873	0.206349	0.463492	0.374603	0.479365	0.396825	0.615873	0.619048	0.447619	0.503185	0.631746	0.374603
905.18	0.695793	0.579288	0.508091	0.695793	0.498382	0.695793	0.634304	0.333333	0.634304	0.511327	0.644013	0.527508	0.631068	0.508091	0.644013	0.411003	0.262136	0.508091	0.530744	0.262136	0.556634	0.427184	0.158576	0.168285	0.262136	0.320388	0.459547	0.659091	0.453074	0.659091	0.457792	0.440129	0.456311	0.569579	0.269481	0.543689	0.271845	0.551948	0.210356	0.457792	0.37987	0.491909	0.401294	0.618123	0.627832	0.451299	0.514563	0.634304	0.37987
908.24	0.695652	0.576087	0.525362	0.695652	0.503623	0.695652	0.637681	0.338182	0.637681	0.525362	0.652174	0.536232	0.641304	0.525362	0.652174	0.42029	0.271739	0.525362	0.539855	0.271739	0.549091	0.434783	0.17029	0.173913	0.271739	0.32971	0.467391	0.655797	0.450909	0.655797	0.472727	0.445652	0.456522	0.586957	0.278986	0.557971	0.269091	0.568841	0.217391	0.472727	0.381818	0.503623	0.402174	0.626812	0.644928	0.449275	0.527273	0.644928	0.381818
911.3	0.706564	0.586873	0.509652	0.706564	0.509652	0.706564	0.633205	0.339768	0.633205	0.528958	0.656371	0.53668	0.640927	0.525097	0.656371	0.432432	0.27027	0.509652	0.531008	0.27027	0.544402	0.436293	0.173745	0.173745	0.27027	0.328185	0.46124	0.656371	0.459459	0.656371	0.471042	0.451737	0.455598	0.581395	0.281853	0.552124	0.266409	0.559846	0.220077	0.471042	0.3861	0.494208	0.401544	0.629344	0.640927	0.46332	0.521236	0.648649	0.3861
914.36	0.707317	0.585366	0.522449	0.707317	0.5	0.707317	0.634146	0.337398	0.634146	0.52439	0.658537	0.528455	0.642276	0.52439	0.658537	0.430894	0.268293	0.522449	0.536585	0.268293	0.552846	0.439024	0.166667	0.182927	0.268293	0.329268	0.46748	0.654472	0.45935	0.654472	0.465306	0.45935	0.451219	0.589431	0.280488	0.569106	0.268293	0.569106	0.215447	0.465306	0.390244	0.50813	0.402439	0.626016	0.642276	0.46748	0.52439	0.646341	0.390244
917.42	0.707317	0.579592	0.530612	0.707317	0.512195	0.707317	0.634146	0.349593	0.634146	0.54065	0.666667	0.536585	0.642276	0.528455	0.666667	0.430894	0.269388	0.530612	0.552846	0.269388	0.552846	0.440816	0.170732	0.182927	0.269388	0.341463	0.47561	0.661224	0.479675	0.661224	0.471545	0.45935	0.463415	0.589431	0.276423	0.565041	0.276423	0.569106	0.215447	0.471545	0.382114	0.50813	0.410569	0.638211	0.642276	0.47561	0.520325	0.662602	0.382114
920.48	0.704	0.572	0.528	0.704	0.493976	0.704	0.634538	0.34	0.634538	0.534137	0.664	0.548	0.656	0.532	0.664	0.44	0.272	0.528	0.544	0.272	0.558233	0.444	0.168	0.172	0.272	0.329317	0.46988	0.66	0.472	0.66	0.48	0.461847	0.464	0.586345	0.273092	0.564	0.277108	0.576	0.224	0.48	0.38	0.508	0.412	0.648	0.650602	0.472	0.54	0.656	0.38
923.55	0.705882	0.596639	0.544304	0.705882	0.5	0.705882	0.659664	0.340336	0.659664	0.533613	0.668067	0.552743	0.647059	0.529412	0.668067	0.445378	0.274262	0.544304	0.55042	0.274262	0.567227	0.445378	0.172269	0.181435	0.274262	0.344538	0.47479	0.672269	0.47479	0.672269	0.495798	0.472574	0.462185	0.596639	0.281513	0.57563	0.273109	0.579832	0.226891	0.495798	0.392405	0.516807	0.411765	0.642857	0.655462	0.472574	0.533613	0.654008	0.392405
926.61	0.707317	0.580488	0.544118	0.707317	0.502439	0.707317	0.663415	0.333333	0.663415	0.536585	0.673171	0.556098	0.658537	0.526829	0.673171	0.439024	0.278049	0.544118	0.54902	0.278049	0.556098	0.453659	0.180488	0.185366	0.278049	0.341463	0.478049	0.687805	0.478049	0.687805	0.485294	0.453659	0.473171	0.6	0.287805	0.570732	0.273171	0.590244	0.22439	0.485294	0.4	0.526829	0.42439	0.643902	0.663415	0.478049	0.539216	0.663415	0.4
929.68	0.706294	0.590278	0.569444	0.706294	0.513889	0.706294	0.680556	0.354167	0.680556	0.548611	0.6875	0.569444	0.659722	0.548611	0.6875	0.458333	0.284722	0.569444	0.573427	0.284722	0.569444	0.472222	0.208333	0.222222	0.284722	0.361111	0.506944	0.680556	0.493056	0.680556	0.493056	0.465278	0.472222	0.611111	0.319444	0.583333	0.291667	0.625	0.236111	0.493056	0.430556	0.541667	0.423611	0.638889	0.6875	0.5	0.569444	0.678322	0.430556
932.74	0.688172	0.602151	0.591398	0.688172	0.494624	0.688172	0.709677	0.376344	0.709677	0.526882	0.688172	0.580645	0.666667	0.55914	0.688172	0.483871	0.290323	0.591398	0.602151	0.290323	0.576087	0.516129	0.258065	0.25	0.290323	0.387097	0.516129	0.655914	0.483871	0.655914	0.494624	0.467391	0.473118	0.634409	0.369565	0.602151	0.311828	0.634409	0.268817	0.494624	0.451613	0.591398	0.44086	0.623656	0.709677	0.537634	0.602151	0.677419	0.451613
935.81	0.679012	0.592593	0.604938	0.679012	0.518519	0.679012	0.7	0.407407	0.7	0.54321	0.691358	0.580247	0.666667	0.555556	0.691358	0.5	0.308642	0.604938	0.604938	0.308642	0.54321	0.530864	0.283951	0.283951	0.308642	0.395062	0.530864	0.641975	0.493827	0.641975	0.506173	0.475	0.45679	0.666667	0.382716	0.604938	0.308642	0.62963	0.271605	0.506173	0.432099	0.592593	0.432099	0.62963	0.6875	0.555556	0.592593	0.691358	0.432099
938.88	0.697917	0.59375	0.583333	0.697917	0.505263	0.697917	0.677083	0.395833	0.677083	0.5625	0.6875	0.583333	0.65625	0.572917	0.6875	0.489583	0.302083	0.583333	0.583333	0.302083	0.53125	0.5	0.25	0.260417	0.302083	0.385417	0.5	0.65625	0.489583	0.65625	0.5	0.479167	0.463158	0.645833	0.364583	0.59375	0.305263	0.625	0.260417	0.5	0.40625	0.572917	0.427083	0.65625	0.6875	0.541667	0.604167	0.697917	0.40625
941.95	0.715789	0.595745	0.578947	0.715789	0.515789	0.715789	0.715789	0.368421	0.715789	0.547368	0.694737	0.568421	0.663158	0.568421	0.694737	0.473684	0.294737	0.578947	0.610526	0.294737	0.547368	0.489362	0.263158	0.273684	0.294737	0.378947	0.515789	0.652632	0.484211	0.652632	0.494737	0.484211	0.473684	0.642105	0.368421	0.6	0.305263	0.631579	0.263158	0.494737	0.410526	0.578947	0.431579	0.652632	0.705263	0.557895	0.589474	0.705263	0.410526
945.02	0.702381	0.607143	0.607143	0.702381	0.511905	0.702381	0.714286	0.392857	0.714286	0.559524	0.674699	0.595238	0.690476	0.578313	0.674699	0.488095	0.297619	0.607143	0.630952	0.297619	0.535714	0.506024	0.27381	0.285714	0.297619	0.392857	0.535714	0.662651	0.488095	0.662651	0.5	0.5	0.464286	0.654762	0.392857	0.619048	0.301205	0.654762	0.27381	0.5	0.416667	0.607143	0.464286	0.654762	0.72619	0.547619	0.630952	0.702381	0.416667
948.1	0.72619	0.607143	0.607143	0.72619	0.5	0.72619	0.714286	0.392857	0.714286	0.571429	0.690476	0.607143	0.678571	0.583333	0.690476	0.5	0.309524	0.607143	0.630952	0.309524	0.535714	0.52381	0.27381	0.27381	0.309524	0.392857	0.52381	0.654762	0.488095	0.654762	0.511905	0.5	0.464286	0.666667	0.380952	0.619048	0.309524	0.642857	0.261905	0.511905	0.416667	0.583333	0.433735	0.642857	0.714286	0.578313	0.630952	0.698795	0.416667
951.17	0.714286	0.595238	0.607143	0.714286	0.5	0.714286	0.690476	0.392857	0.690476	0.559524	0.690476	0.583333	0.690476	0.559524	0.690476	0.488095	0.297619	0.607143	0.619048	0.297619	0.535714	0.488095	0.27381	0.285714	0.297619	0.392857	0.518072	0.630952	0.488095	0.630952	0.511905	0.47619	0.464286	0.650602	0.380952	0.607143	0.289157	0.654762	0.261905	0.511905	0.416667	0.583333	0.428571	0.654762	0.714286	0.571429	0.595238	0.702381	0.416667
954.24	0.719512	0.621951	0.609756	0.719512	0.52439	0.719512	0.682927	0.390244	0.682927	0.560976	0.719512	0.585366	0.695122	0.560976	0.719512	0.5	0.292683	0.609756	0.634146	0.292683	0.52439	0.52439	0.280488	0.280488	0.292683	0.402439	0.52439	0.670732	0.481481	0.670732	0.512195	0.5	0.463415	0.670732	0.365854	0.609756	0.304878	0.658537	0.268293	0.512195	0.402439	0.597561	0.463415	0.670732	0.731707	0.560976	0.609756	0.719512	0.402439
957.32	0.710843	0.614458	0.60241	0.710843	0.518072	0.710843	0.698795	0.39759	0.698795	0.566265	0.719512	0.590361	0.686747	0.560976	0.719512	0.487805	0.280488	0.60241	0.626506	0.280488	0.518072	0.506024	0.289157	0.301205	0.280488	0.39759	0.53012	0.662651	0.493976	0.662651	0.506024	0.5	0.457831	0.662651	0.373494	0.638554	0.313253	0.662651	0.26506	0.506024	0.421687	0.590361	0.445783	0.674699	0.710843	0.578313	0.60241	0.710843	0.421687
960.4	0.72093	0.593023	0.604651	0.72093	0.5	0.72093	0.697674	0.372093	0.697674	0.569767	0.709302	0.588235	0.686047	0.581395	0.709302	0.511628	0.302326	0.604651	0.627907	0.302326	0.511628	0.5	0.267442	0.27907	0.302326	0.406977	0.523256	0.662791	0.476744	0.662791	0.5	0.505882	0.453488	0.639535	0.360465	0.616279	0.294118	0.651163	0.255814	0.5	0.418605	0.593023	0.453488	0.658824	0.732558	0.55814	0.627907	0.705882	0.418605
963.47	0.719101	0.595506	0.602273	0.719101	0.505618	0.719101	0.693182	0.382022	0.693182	0.568182	0.719101	0.595506	0.696629	0.561798	0.719101	0.505618	0.292135	0.602273	0.629214	0.292135	0.505618	0.494382	0.269663	0.258427	0.292135	0.404494	0.522727	0.647727	0.5	0.647727	0.516854	0.516854	0.47191	0.659091	0.370787	0.629214	0.284091	0.662921	0.247191	0.516854	0.404494	0.606742	0.449438	0.674157	0.715909	0.573034	0.640449	0.727273	0.404494
966.55	0.71875	0.59375	0.604167	0.71875	0.520833	0.71875	0.708333	0.375	0.708333	0.583333	0.708333	0.6	0.697917	0.572917	0.708333	0.510417	0.291667	0.604167	0.625	0.291667	0.53125	0.489583	0.270833	0.260417	0.291667	0.389474	0.515789	0.666667	0.494737	0.666667	0.520833	0.510417	0.46875	0.642105	0.347368	0.625	0.291667	0.645833	0.25	0.520833	0.389474	0.583333	0.447917	0.6875	0.739583	0.5625	0.604167	0.729167	0.389474
969.63	0.737864	0.61165	0.601942	0.737864	0.514563	0.737864	0.68932	0.368932	0.68932	0.592233	0.708738	0.601942	0.68932	0.572816	0.708738	0.504854	0.281553	0.601942	0.621359	0.281553	0.524272	0.475728	0.252427	0.252427	0.281553	0.398058	0.524272	0.679612	0.495146	0.679612	0.514563	0.504854	0.475728	0.650485	0.349515	0.631068	0.291262	0.660194	0.245098	0.514563	0.38835	0.563107	0.446602	0.660194	0.737864	0.553398	0.61165	0.72549	0.38835
972.71	0.731959	0.614583	0.597938	0.731959	0.510417	0.731959	0.6875	0.364583	0.6875	0.57732	0.731959	0.608247	0.721649	0.56701	0.731959	0.5	0.28866	0.597938	0.639175	0.28866	0.546392	0.494845	0.257732	0.268041	0.28866	0.391753	0.525773	0.690722	0.494845	0.690722	0.525773	0.505155	0.46875	0.639175	0.34375	0.639175	0.291667	0.670103	0.257732	0.525773	0.402062	0.597938	0.453608	0.680412	0.708333	0.56701	0.625	0.721649	0.402062
975.79	0.730337	0.611111	0.611111	0.730337	0.522222	0.730337	0.688889	0.377778	0.688889	0.577778	0.711111	0.6	0.7	0.577778	0.711111	0.5	0.288889	0.611111	0.633333	0.288889	0.522222	0.488889	0.266667	0.277778	0.288889	0.4	0.533333	0.674157	0.5	0.674157	0.533333	0.5	0.466667	0.655556	0.366667	0.644444	0.3	0.644444	0.258427	0.533333	0.388889	0.6	0.444444	0.666667	0.744444	0.555556	0.622222	0.733333	0.388889
978.88	0.727273	0.625	0.609195	0.727273	0.517241	0.727273	0.681818	0.386364	0.681818	0.563218	0.715909	0.613636	0.727273	0.579545	0.715909	0.534091	0.284091	0.609195	0.636364	0.284091	0.534091	0.511364	0.272727	0.261364	0.284091	0.397727	0.534091	0.681818	0.522727	0.681818	0.522727	0.522727	0.471264	0.659091	0.363636	0.625	0.310345	0.670455	0.272727	0.522727	0.409091	0.602273	0.454545	0.681818	0.738636	0.568182	0.636364	0.738636	0.409091
981.96	0.738636	0.613636	0.625	0.738636	0.534091	0.738636	0.704545	0.375	0.704545	0.590909	0.724138	0.613636	0.738636	0.563218	0.724138	0.534091	0.295455	0.625	0.647727	0.295455	0.534091	0.477273	0.272727	0.272727	0.295455	0.397727	0.534091	0.678161	0.5	0.678161	0.534091	0.522727	0.477273	0.670455	0.375	0.647727	0.318182	0.670455	0.272727	0.534091	0.431818	0.590909	0.454545	0.670455	0.75	0.579545	0.625	0.727273	0.431818
985.05	0.735632	0.604651	0.609195	0.735632	0.54023	0.735632	0.701149	0.37931	0.701149	0.586207	0.712644	0.609195	0.701149	0.574713	0.712644	0.54023	0.298851	0.609195	0.627907	0.298851	0.54023	0.494253	0.264368	0.264368	0.298851	0.402299	0.54023	0.689655	0.505747	0.689655	0.528736	0.517241	0.471264	0.655172	0.367816	0.643678	0.310345	0.655172	0.275862	0.528736	0.402299	0.597701	0.471264	0.666667	0.735632	0.574713	0.62069	0.747126	0.402299
988.13	0.72619	0.630952	0.626506	0.72619	0.52381	0.72619	0.702381	0.369048	0.702381	0.595238	0.72619	0.619048	0.738095	0.583333	0.72619	0.535714	0.297619	0.626506	0.630952	0.297619	0.52381	0.5	0.27381	0.285714	0.297619	0.404762	0.547619	0.690476	0.52381	0.690476	0.535714	0.511905	0.464286	0.666667	0.380952	0.642857	0.309524	0.666667	0.26506	0.535714	0.39759	0.607143	0.47619	0.678571	0.761905	0.571429	0.642857	0.738095	0.39759
991.22	0.734177	0.615385	0.64557	0.734177	0.556962	0.734177	0.734177	0.371795	0.734177	0.607595	0.721519	0.632911	0.730769	0.594937	0.721519	0.556962	0.303797	0.64557	0.658228	0.303797	0.556962	0.531646	0.291139	0.282051	0.303797	0.43038	0.564103	0.708861	0.544304	0.708861	0.512821	0.531646	0.481013	0.692308	0.379747	0.653846	0.329114	0.670886	0.269231	0.512821	0.443038	0.615385	0.493671	0.696203	0.746835	0.594937	0.641026	0.759494	0.443038
994.31	0.72	0.613333	0.653333	0.72	0.546667	0.72	0.706667	0.386667	0.706667	0.594595	0.72	0.64	0.716216	0.6	0.72	0.533333	0.32	0.653333	0.666667	0.32	0.554054	0.52	0.293333	0.293333	0.32	0.432432	0.56	0.693333	0.527027	0.693333	0.554054	0.527027	0.48	0.693333	0.391892	0.648649	0.306667	0.68	0.293333	0.554054	0.426667	0.626667	0.48	0.666667	0.76	0.586667	0.666667	0.76	0.426667
997.4	0.742857	0.614286	0.628571	0.742857	0.528571	0.742857	0.742857	0.4	0.742857	0.6	0.742857	0.657143	0.728571	0.6	0.742857	0.536232	0.314286	0.628571	0.7	0.314286	0.557143	0.542857	0.3	0.3	0.314286	0.442857	0.571429	0.714286	0.536232	0.714286	0.557143	0.542857	0.5	0.728571	0.414286	0.671429	0.328571	0.7	0.3	0.557143	0.449275	0.642857	0.485714	0.7	0.785714	0.6	0.671429	0.757143	0.449275
1000.49	0.707692	0.630769	0.646154	0.707692	0.553846	0.707692	0.738462	0.415385	0.738462	0.615385	0.738462	0.640625	0.738462	0.6	0.738462	0.553846	0.338462	0.646154	0.671875	0.338462	0.5625	0.553846	0.323077	0.328125	0.338462	0.446154	0.584615	0.692308	0.553846	0.692308	0.553846	0.553846	0.507692	0.707692	0.430769	0.676923	0.338462	0.707692	0.292308	0.553846	0.4375	0.661538	0.461538	0.703125	0.784615	0.615385	0.676923	0.769231	0.4375
1003.58	0.241935	0.215054	0.241935	0.241935	0.193548	0.241935	0.275676	0.177419	0.275676	0.204301	0.22043	0.204301	0.225806	0.193548	0.22043	0.182796	0.155914	0.241935	0.236559	0.155914	0.209677	0.22043	0.16129	0.16129	0.155914	0.145161	0.167568	0.231183	0.166667	0.231183	0.166667	0.166667	0.150538	0.248649	0.193548	0.209677	0.123656	0.258065	0.145946	0.166667	0.182796	0.247312	0.155914	0.22043	0.286486	0.236559	0.247312	0.247312	0.182796
[truncated: 2 more columns]

## Sheet: brown_point
"Point-type" reflectance spectra measured with the spectrophotometer Agilent Cary 300 fitted with an integrating sphere.
Spectra 1-34: sunscald-affected apple fruits; spectra 35-44: fruits affected with apple scab.
wavelength (nm)	1	2	3	4	5	6	7	8	9	10	11	12	13	14	15	16	17	18	19	20	21	22	23	24	25	26	27	28	29	30	31	32	33	34	35	36	37	38	39	40	41	42	43	44
800	0.816582	0.814704	0.803526	0.792501	0.790679	0.820352	0.831764	0.776247	0.756833	0.732825	0.744732	0.751623	0.763836	0.77983	0.762079	0.746449	0.781628	0.746449	0.767361	0.693426	0.676083	0.635331	0.619441	0.618016	0.751623	0.72778	0.719449	0.695024	0.693426	0.687068	0.663743	0.663743	0.660693	0.657658	0.63387	0.615177	0.628058	0.626614	0.679204	0.672977	0.703072	0.698232	0.666807	0.639735
798	0.814704	0.814704	0.805378	0.792501	0.78886	0.822243	0.835603	0.774462	0.755092	0.731139	0.744732	0.751623	0.763836	0.78343	0.763836	0.746449	0.781628	0.744732	0.767361	0.695024	0.672977	0.630957	0.616595	0.616595	0.751623	0.726106	0.717794	0.691831	0.691831	0.682339	0.665273	0.662217	0.659174	0.656145	0.632412	0.615177	0.626614	0.625173	0.680769	0.668344	0.703072	0.696627	0.663743	0.635331
796	0.814704	0.816582	0.805378	0.790679	0.787046	0.820352	0.833681	0.776247	0.755092	0.731139	0.74131	0.749894	0.763836	0.781628	0.763836	0.746449	0.781628	0.744732	0.767361	0.695024	0.669885	0.628058	0.615177	0.61235	0.74817	0.726106	0.716143	0.69024	0.688652	0.679204	0.662217	0.660693	0.657658	0.654636	0.629506	0.61235	0.623735	0.6223	0.679204	0.666807	0.699842	0.691831	0.660693	0.632412
794	0.812831	0.814704	0.803526	0.790679	0.785236	0.820352	0.835603	0.774462	0.755092	0.731139	0.739605	0.749894	0.762079	0.77983	0.762079	0.744732	0.77983	0.743019	0.765597	0.695024	0.668344	0.626614	0.613762	0.61235	0.74817	0.724436	0.714496	0.688652	0.687068	0.679204	0.660693	0.659174	0.654636	0.651628	0.628058	0.610942	0.6223	0.619441	0.677642	0.663743	0.698232	0.69024	0.659174	0.629506
792	0.812831	0.814704	0.801678	0.78886	0.78343	0.818465	0.833681	0.774462	0.755092	0.729458	0.737904	0.74817	0.762079	0.77983	0.760326	0.744732	0.77983	0.74131	0.765597	0.695024	0.668344	0.625173	0.61235	0.609537	0.746449	0.72277	0.712853	0.687068	0.687068	0.677642	0.659174	0.657658	0.654636	0.65013	0.626614	0.608135	0.619441	0.618016	0.676083	0.660693	0.696627	0.688652	0.657658	0.626614
790	0.812831	0.814704	0.801678	0.787046	0.781628	0.816582	0.831764	0.772681	0.751623	0.729458	0.736207	0.746449	0.760326	0.778037	0.760326	0.743019	0.77983	0.74131	0.765597	0.693426	0.665273	0.6223	0.609537	0.608135	0.744732	0.719449	0.709578	0.683912	0.683912	0.672977	0.656145	0.654636	0.651628	0.645654	0.623735	0.606736	0.616595	0.613762	0.674528	0.657658	0.693426	0.687068	0.654636	0.6223
788	0.812831	0.810961	0.799834	0.785236	0.77983	0.816582	0.831764	0.770903	0.751623	0.72778	0.732825	0.744732	0.760326	0.778037	0.758578	0.74131	0.776247	0.739605	0.763836	0.693426	0.663743	0.6223	0.608135	0.605341	0.744732	0.719449	0.709578	0.682339	0.682339	0.671429	0.654636	0.653131	0.648634	0.645654	0.620869	0.603949	0.613762	0.61235	0.671429	0.654636	0.691831	0.683912	0.653131	0.618016
786	0.810961	0.810961	0.799834	0.787046	0.778037	0.814704	0.829851	0.76913	0.751623	0.72778	0.731139	0.743019	0.758578	0.776247	0.758578	0.74131	0.776247	0.737904	0.763836	0.69024	0.662217	0.620869	0.606736	0.603949	0.74131	0.717794	0.706318	0.680769	0.680769	0.669885	0.651628	0.65013	0.647143	0.642688	0.618016	0.599791	0.610942	0.609537	0.669885	0.651628	0.69024	0.682339	0.651628	0.615177
784	0.810961	0.810961	0.799834	0.785236	0.776247	0.814704	0.829851	0.767361	0.749894	0.72778	0.731139	0.743019	0.758578	0.778037	0.758578	0.74131	0.776247	0.736207	0.762079	0.69024	0.660693	0.6223	0.605341	0.60256	0.739605	0.716143	0.706318	0.677642	0.679204	0.668344	0.65013	0.648634	0.645654	0.64121	0.618016	0.598412	0.608135	0.608135	0.666807	0.65013	0.688652	0.680769	0.65013	0.61235
782	0.809096	0.809096	0.797995	0.78343	0.772681	0.81283	0.827942	0.76913	0.751623	0.72778	0.731139	0.74131	0.756833	0.774462	0.756833	0.739605	0.774462	0.736207	0.763836	0.688652	0.659174	0.620869	0.603949	0.601174	0.739605	0.714496	0.704693	0.677642	0.677642	0.666807	0.648634	0.647143	0.644169	0.638263	0.615177	0.597035	0.606736	0.605341	0.665273	0.647143	0.687068	0.677642	0.647143	0.609537
780	0.809096	0.810961	0.794328	0.781628	0.770903	0.81283	0.827942	0.767361	0.74817	0.726106	0.729458	0.74131	0.756833	0.774462	0.756833	0.739605	0.774462	0.734514	0.762079	0.687068	0.656145	0.620869	0.603949	0.599791	0.737904	0.714496	0.701455	0.674528	0.676083	0.665273	0.645654	0.645654	0.64121	0.636796	0.61235	0.594292	0.603949	0.603949	0.663743	0.644169	0.683912	0.676083	0.644169	0.605341
778	0.807235	0.807235	0.794328	0.77983	0.76913	0.810961	0.826038	0.767361	0.74817	0.726106	0.72778	0.739605	0.756833	0.776247	0.755092	0.739605	0.774462	0.732825	0.762079	0.687068	0.656145	0.619441	0.60256	0.597035	0.737904	0.712853	0.701455	0.672977	0.672977	0.663743	0.644169	0.644169	0.639735	0.635331	0.61235	0.592925	0.601174	0.601174	0.660693	0.642688	0.683912	0.674528	0.642688	0.60256
776	0.807235	0.807235	0.792501	0.77983	0.767361	0.810961	0.824138	0.765597	0.746449	0.726106	0.72778	0.737904	0.756833	0.774462	0.755092	0.737904	0.774462	0.731139	0.762079	0.685488	0.654636	0.616595	0.601174	0.595662	0.736207	0.711214	0.698232	0.671429	0.671429	0.660693	0.64121	0.639735	0.636796	0.632412	0.608135	0.590201	0.598412	0.598412	0.657658	0.639735	0.682339	0.672977	0.64121	0.599791
774	0.807235	0.805378	0.792501	0.778037	0.763836	0.809096	0.824138	0.765597	0.746449	0.724436	0.726106	0.736207	0.756833	0.774462	0.756833	0.737904	0.772681	0.729458	0.760326	0.679204	0.653131	0.613762	0.598412	0.594292	0.734514	0.709578	0.696627	0.668344	0.668344	0.659174	0.639735	0.638263	0.635331	0.629506	0.605341	0.586138	0.595662	0.595662	0.654636	0.636796	0.679204	0.669885	0.638263	0.595662
772	0.805378	0.807235	0.790679	0.778037	0.762079	0.809096	0.824138	0.765597	0.746449	0.724436	0.724436	0.734514	0.753356	0.772681	0.753356	0.737904	0.772681	0.729458	0.758578	0.669885	0.651628	0.610942	0.595662	0.591562	0.732825	0.707946	0.695024	0.666807	0.666807	0.656145	0.638263	0.636796	0.63387	0.628058	0.60256	0.583445	0.594292	0.592925	0.651628	0.632412	0.677642	0.666807	0.636796	0.592925
770	0.807235	0.805378	0.78886	0.776247	0.760326	0.807235	0.824138	0.763836	0.746449	0.726106	0.724436	0.734514	0.755092	0.772681	0.753356	0.737904	0.772681	0.72778	0.758578	0.671429	0.651628	0.608135	0.595662	0.590201	0.731139	0.706318	0.693426	0.665273	0.666807	0.654636	0.635331	0.635331	0.632412	0.625173	0.601174	0.580764	0.591562	0.591562	0.65013	0.630957	0.676083	0.665273	0.63387	0.588844
768	0.803526	0.803526	0.78886	0.776247	0.758578	0.807235	0.822243	0.763836	0.744732	0.726106	0.724436	0.732825	0.753356	0.772681	0.751623	0.736207	0.770903	0.726106	0.758578	0.666807	0.65013	0.605341	0.594292	0.588844	0.731139	0.703072	0.691831	0.663743	0.663743	0.653131	0.632412	0.632412	0.629506	0.623735	0.598412	0.576766	0.588844	0.588844	0.648634	0.629506	0.674528	0.662217	0.63387	0.586138
766	0.803526	0.803526	0.787046	0.774462	0.756833	0.807235	0.822243	0.763836	0.744732	0.726106	0.72277	0.732825	0.753356	0.770903	0.751623	0.736207	0.76913	0.726106	0.758578	0.666807	0.648634	0.603949	0.592925	0.587489	0.729458	0.703072	0.69024	0.662217	0.662217	0.651628	0.632412	0.630957	0.628058	0.6223	0.597035	0.574116	0.586138	0.586138	0.647143	0.626614	0.672977	0.660693	0.630957	0.582103
764	0.803526	0.803526	0.787046	0.774462	0.755092	0.807235	0.820352	0.762079	0.744732	0.724436	0.72277	0.731139	0.753356	0.772681	0.751623	0.734514	0.770903	0.72277	0.756833	0.672977	0.647143	0.60256	0.591562	0.586138	0.72778	0.701455	0.688652	0.660693	0.660693	0.648634	0.629506	0.628058	0.626614	0.619441	0.595662	0.571479	0.583445	0.583445	0.645654	0.625173	0.672977	0.660693	0.629506	0.579429
762	0.803526	0.801678	0.785236	0.774462	0.753356	0.805378	0.820352	0.762079	0.743019	0.726106	0.72277	0.729458	0.751623	0.770903	0.749894	0.734514	0.76913	0.72277	0.756833	0.672977	0.645654	0.599791	0.590201	0.583445	0.72778	0.701455	0.688652	0.659174	0.659174	0.648634	0.629506	0.628058	0.625173	0.618016	0.594292	0.570164	0.582103	0.582103	0.644169	0.6223	0.669885	0.657658	0.628058	0.57544
760	0.801678	0.799834	0.78343	0.770903	0.749894	0.805378	0.818465	0.760326	0.743019	0.72778	0.721107	0.731139	0.753356	0.770903	0.749894	0.734514	0.76913	0.721107	0.756833	0.671429	0.645654	0.598412	0.588844	0.583445	0.726106	0.699842	0.685488	0.656145	0.657658	0.645654	0.626614	0.625173	0.6223	0.615177	0.591562	0.567545	0.578096	0.579429	0.642688	0.619441	0.668344	0.656145	0.626614	0.572796
758	0.801678	0.799834	0.781628	0.770903	0.746449	0.805378	0.818465	0.758578	0.74131	0.726106	0.721107	0.72778	0.751623	0.770903	0.749894	0.734514	0.76913	0.721107	0.756833	0.668344	0.644169	0.595662	0.586138	0.580764	0.726106	0.696627	0.683912	0.656145	0.654636	0.644169	0.623735	0.6223	0.620869	0.613762	0.588844	0.564937	0.576766	0.57544	0.639735	0.616595	0.666807	0.653131	0.625173	0.568853
756	0.799834	0.799834	0.781628	0.76913	0.744732	0.805378	0.816582	0.760326	0.743019	0.72778	0.721107	0.72778	0.751623	0.770903	0.749894	0.734514	0.76913	0.717794	0.756833	0.668344	0.642688	0.594292	0.58479	0.578096	0.724436	0.695024	0.682339	0.653131	0.653131	0.64121	0.6223	0.620869	0.618016	0.610942	0.586138	0.563638	0.574116	0.572796	0.636796	0.613762	0.665273	0.651628	0.623735	0.566239
754	0.797995	0.797995	0.77983	0.767361	0.74131	0.803526	0.814704	0.760326	0.743019	0.729458	0.719449	0.726106	0.749894	0.76913	0.74817	0.734514	0.76913	0.717794	0.755092	0.668344	0.642688	0.592925	0.583445	0.576766	0.72277	0.695024	0.679204	0.651628	0.65013	0.639735	0.619441	0.618016	0.616595	0.609537	0.583445	0.559758	0.570164	0.570164	0.636796	0.61235	0.665273	0.65013	0.6223	0.562341
752	0.799834	0.797995	0.77983	0.767361	0.739605	0.803526	0.814704	0.758578	0.743019	0.729458	0.719449	0.726106	0.751623	0.770903	0.749894	0.734514	0.76913	0.717794	0.756833	0.668344	0.639735	0.591562	0.582103	0.57544	0.72277	0.693426	0.679204	0.65013	0.65013	0.638263	0.619441	0.616595	0.616595	0.608135	0.582103	0.559758	0.568853	0.568853	0.635331	0.609537	0.662217	0.647143	0.620869	0.561048
750	0.797995	0.797995	0.776247	0.767361	0.737904	0.801678	0.810961	0.758578	0.743019	0.731139	0.719449	0.724436	0.749894	0.770903	0.749894	0.734514	0.76913	0.716143	0.755092	0.668344	0.64121	0.592925	0.580764	0.57544	0.721107	0.691831	0.677642	0.648634	0.647143	0.635331	0.618016	0.615177	0.613762	0.605341	0.580764	0.55847	0.566239	0.566239	0.63387	0.608135	0.662217	0.647143	0.620869	0.55847
748	0.796159	0.796159	0.776247	0.765597	0.736207	0.801678	0.809096	0.758578	0.743019	0.732825	0.719449	0.724436	0.749894	0.770903	0.749894	0.734514	0.76913	0.714496	0.755092	0.669885	0.64121	0.591562	0.579429	0.574116	0.721107	0.69024	0.676083	0.647143	0.645654	0.63387	0.615177	0.61235	0.610942	0.603949	0.578096	0.55847	0.564937	0.563638	0.632412	0.606736	0.662217	0.644169	0.619441	0.555904
746	0.794328	0.796159	0.774462	0.763836	0.732825	0.799834	0.807235	0.758578	0.744732	0.732825	0.719449	0.724436	0.749894	0.76913	0.74817	0.734514	0.767361	0.714496	0.755092	0.666807	0.639735	0.590201	0.579429	0.571479	0.717794	0.688652	0.672977	0.644169	0.642688	0.632412	0.61235	0.609537	0.608135	0.601174	0.574116	0.55335	0.562341	0.561048	0.630957	0.603949	0.660693	0.639735	0.616595	0.552077
744	0.790679	0.792501	0.772681	0.762079	0.731139	0.799834	0.805378	0.758578	0.744732	0.732825	0.717794	0.72277	0.746449	0.76913	0.746449	0.732825	0.765597	0.711214	0.753356	0.662217	0.639735	0.587489	0.576766	0.570164	0.716143	0.687068	0.672977	0.64121	0.64121	0.630957	0.609537	0.608135	0.606736	0.598412	0.572796	0.550808	0.559758	0.55847	0.629506	0.60256	0.659174	0.635331	0.616595	0.548277
742	0.78886	0.792501	0.770903	0.760326	0.72778	0.796159	0.803526	0.758578	0.743019	0.729458	0.714496	0.719449	0.743019	0.767361	0.744732	0.729458	0.763836	0.707946	0.751623	0.660693	0.635331	0.58479	0.572796	0.566239	0.712853	0.683912	0.668344	0.638263	0.638263	0.626614	0.606736	0.603949	0.603949	0.595662	0.568853	0.545758	0.555904	0.554626	0.626614	0.597035	0.656145	0.632412	0.61235	0.544503
740	0.787046	0.790679	0.770903	0.758578	0.726106	0.796159	0.803526	0.756833	0.74131	0.72778	0.712853	0.719449	0.743019	0.765597	0.743019	0.72778	0.762079	0.704693	0.751623	0.656145	0.63387	0.580764	0.570164	0.563638	0.712853	0.682339	0.666807	0.635331	0.635331	0.623735	0.603949	0.60256	0.601174	0.592925	0.567545	0.54325	0.55335	0.552077	0.623735	0.592925	0.654636	0.629506	0.609537	0.540754
738	0.78343	0.78886	0.770903	0.756833	0.724436	0.797995	0.803526	0.756833	0.74131	0.726106	0.712853	0.717794	0.743019	0.767361	0.743019	0.729458	0.762079	0.703072	0.749894	0.657658	0.632412	0.578096	0.568853	0.561048	0.711214	0.679204	0.665273	0.635331	0.63387	0.6223	0.60256	0.599791	0.599791	0.591562	0.564937	0.542001	0.550808	0.549541	0.620869	0.590201	0.653131	0.626614	0.606736	0.53827
736	0.78343	0.78886	0.772681	0.758578	0.724436	0.797995	0.801678	0.756833	0.739605	0.724436	0.712853	0.717794	0.74131	0.767361	0.743019	0.72778	0.762079	0.703072	0.751623	0.656145	0.630957	0.578096	0.567545	0.559758	0.711214	0.680769	0.663743	0.63387	0.63387	0.6223	0.60256	0.599791	0.598412	0.590201	0.563638	0.540754	0.549541	0.549541	0.619441	0.587489	0.651628	0.626614	0.605341	0.534564
734	0.77983	0.787046	0.770903	0.756833	0.721107	0.796159	0.796159	0.756833	0.74131	0.726106	0.712853	0.716143	0.74131	0.767361	0.743019	0.72778	0.762079	0.699842	0.751623	0.653131	0.630957	0.57544	0.566239	0.55847	0.712853	0.679204	0.663743	0.63387	0.632412	0.620869	0.601174	0.599791	0.598412	0.590201	0.563638	0.539511	0.548277	0.547016	0.618016	0.586138	0.65013	0.626614	0.603949	0.533335
732	0.776247	0.787046	0.76913	0.756833	0.719449	0.794328	0.796159	0.756833	0.74131	0.72778	0.712853	0.716143	0.739605	0.767361	0.744732	0.729458	0.762079	0.698232	0.751623	0.653131	0.632412	0.576766	0.564937	0.557186	0.711214	0.679204	0.662217	0.632412	0.630957	0.619441	0.599791	0.597035	0.595662	0.586138	0.561048	0.537032	0.545758	0.545758	0.618016	0.58479	0.651628	0.625173	0.605341	0.530884
730	0.770903	0.785236	0.76913	0.755092	0.717794	0.794328	0.792501	0.758578	0.743019	0.72778	0.712853	0.714496	0.739605	0.76913	0.744732	0.729458	0.763836	0.696627	0.753356	0.651628	0.632412	0.574116	0.563638	0.557186	0.711214	0.679204	0.660693	0.630957	0.630957	0.618016	0.598412	0.595662	0.595662	0.586138	0.559758	0.535797	0.544503	0.544503	0.618016	0.582103	0.651628	0.623735	0.60256	0.528445
728	0.763836	0.78343	0.767361	0.753356	0.714496	0.790679	0.787046	0.758578	0.743019	0.729458	0.712853	0.714496	0.736207	0.76913	0.744732	0.729458	0.763836	0.693426	0.751623	0.653131	0.632412	0.572796	0.563638	0.555904	0.711214	0.676083	0.660693	0.630957	0.628058	0.618016	0.598412	0.595662	0.594292	0.58479	0.55847	0.534564	0.542001	0.542001	0.616595	0.580764	0.651628	0.625173	0.60256	0.526017
726	0.756833	0.77983	0.765597	0.749894	0.712853	0.78886	0.781628	0.758578	0.744732	0.729458	0.712853	0.712853	0.731139	0.767361	0.743019	0.726106	0.762079	0.69024	0.751623	0.651628	0.630957	0.571479	0.561048	0.55335	0.711214	0.676083	0.659174	0.628058	0.628058	0.616595	0.597035	0.592925	0.592925	0.583445	0.555904	0.532108	0.539511	0.540754	0.613762	0.578096	0.65013	0.625173	0.60256	0.5236
724	0.74817	0.778037	0.763836	0.74817	0.709578	0.78343	0.774462	0.756833	0.743019	0.729458	0.711214	0.712853	0.72778	0.767361	0.743019	0.726106	0.760326	0.685488	0.751623	0.65013	0.630957	0.570164	0.561048	0.552077	0.707946	0.672977	0.656145	0.626614	0.625173	0.61235	0.594292	0.590201	0.591562	0.580764	0.554626	0.529663	0.537032	0.53827	0.61235	0.57544	0.65013	0.623735	0.601174	0.521195
722	0.739605	0.774462	0.760326	0.743019	0.706318	0.77983	0.767361	0.756833	0.744732	0.729458	0.711214	0.711214	0.72277	0.765597	0.74131	0.724436	0.758578	0.680769	0.749894	0.648634	0.629506	0.568853	0.55847	0.549541	0.706318	0.671429	0.654636	0.623735	0.6223	0.610942	0.591562	0.588844	0.588844	0.578096	0.552077	0.528445	0.534564	0.535797	0.610942	0.572796	0.648634	0.620869	0.599791	0.517607
720	0.72778	0.76913	0.756833	0.739605	0.704693	0.774462	0.756833	0.755092	0.743019	0.729458	0.709578	0.711214	0.716143	0.765597	0.739605	0.72277	0.758578	0.677642	0.74817	0.647143	0.628058	0.566239	0.555904	0.547016	0.703072	0.668344	0.65013	0.619441	0.619441	0.606736	0.588844	0.586138	0.586138	0.57544	0.549541	0.526017	0.532108	0.532108	0.608135	0.570164	0.647143	0.619441	0.598412	0.515229
718	0.716143	0.763836	0.755092	0.736207	0.701455	0.767361	0.748169	0.753356	0.74131	0.729458	0.709578	0.711214	0.709578	0.763836	0.739605	0.721107	0.756833	0.671429	0.746449	0.647143	0.628058	0.564937	0.555904	0.544503	0.699842	0.663743	0.647143	0.618016	0.616595	0.605341	0.587489	0.583445	0.583445	0.572796	0.548277	0.524807	0.529663	0.529663	0.606736	0.567545	0.647143	0.618016	0.597035	0.512861
716	0.703072	0.758578	0.749894	0.731139	0.698232	0.760326	0.736207	0.751623	0.74131	0.72778	0.707946	0.709578	0.701455	0.762079	0.736207	0.717794	0.755092	0.665273	0.744732	0.645654	0.625173	0.563638	0.552077	0.540754	0.696627	0.660693	0.644169	0.613762	0.613762	0.60256	0.58479	0.580764	0.582103	0.568853	0.544503	0.522396	0.52723	0.52723	0.60256	0.563638	0.645654	0.616595	0.595662	0.509331
714	0.687068	0.751623	0.74817	0.726106	0.695024	0.751623	0.72277	0.74817	0.739605	0.726106	0.706318	0.707946	0.691831	0.760326	0.734514	0.716143	0.753356	0.659174	0.743019	0.642688	0.623735	0.561048	0.549541	0.53827	0.693426	0.657658	0.64121	0.610942	0.609537	0.599791	0.580764	0.578096	0.579429	0.568853	0.542001	0.519996	0.524807	0.524807	0.601174	0.561048	0.642688	0.616595	0.592925	0.505825
712	0.668344	0.743019	0.74131	0.719449	0.691831	0.739605	0.706318	0.744732	0.737904	0.724436	0.703072	0.704693	0.679204	0.756833	0.731139	0.711214	0.74817	0.65013	0.739605	0.64121	0.620869	0.55847	0.547016	0.535797	0.687068	0.651628	0.63387	0.605341	0.605341	0.595662	0.576766	0.572796	0.57544	0.564937	0.53827	0.516416	0.519996	0.521195	0.598412	0.55847	0.64121	0.613762	0.591562	0.502343
710	0.648634	0.732825	0.736207	0.709578	0.688652	0.72778	0.687068	0.739605	0.736207	0.72277	0.699842	0.703072	0.665273	0.753356	0.72778	0.706318	0.746449	0.64121	0.734514	0.636796	0.618016	0.554626	0.54325	0.532108	0.680769	0.645654	0.629506	0.599791	0.599791	0.590201	0.572796	0.570164	0.571479	0.561048	0.535797	0.512861	0.517607	0.517607	0.594292	0.554626	0.638263	0.609537	0.588844	0.498884
708	0.625173	0.72277	0.72778	0.701455	0.685488	0.712853	0.666807	0.736207	0.732825	0.721107	0.698232	0.699842	0.651628	0.749894	0.724436	0.699842	0.739605	0.632412	0.731139	0.63387	0.61235	0.550808	0.539511	0.529663	0.671429	0.636796	0.6223	0.594292	0.592925	0.58479	0.567545	0.564937	0.567545	0.555904	0.530884	0.508159	0.512861	0.512861	0.591562	0.550808	0.635331	0.606736	0.58479	0.49545
706	0.601174	0.711214	0.72277	0.693426	0.682339	0.696626	0.644169	0.731139	0.731139	0.717794	0.696627	0.696627	0.63387	0.744732	0.721107	0.695024	0.736207	0.620869	0.72778	0.629506	0.609537	0.547016	0.535797	0.526017	0.662217	0.629506	0.613762	0.587489	0.588844	0.579429	0.562341	0.559758	0.563638	0.550808	0.52723	0.504661	0.508159	0.509331	0.587489	0.547016	0.63387	0.605341	0.582103	0.493174
704	0.57544	0.698232	0.714496	0.683912	0.679204	0.679204	0.619441	0.724436	0.72778	0.714496	0.693426	0.693426	0.615177	0.739605	0.714496	0.688652	0.72778	0.608135	0.721107	0.625173	0.605341	0.542001	0.532108	0.522396	0.651628	0.620869	0.606736	0.579429	0.582103	0.572796	0.555904	0.554626	0.557186	0.545758	0.522396	0.501187	0.503501	0.503501	0.583445	0.54325	0.630957	0.60256	0.579429	0.489779
702	0.547016	0.680769	0.704693	0.671429	0.674528	0.657658	0.591562	0.717794	0.72277	0.711214	0.69024	0.688652	0.594292	0.734514	0.709578	0.680769	0.72277	0.594292	0.716143	0.618016	0.599791	0.53827	0.52723	0.5188	0.639735	0.609537	0.595662	0.570164	0.572796	0.564937	0.549541	0.548277	0.552077	0.540754	0.517607	0.49545	0.498884	0.500035	0.579429	0.53827	0.628058	0.598412	0.576766	0.486407
700	0.514044	0.662217	0.691831	0.657658	0.671429	0.629506	0.555904	0.707946	0.719449	0.706318	0.683912	0.682339	0.566239	0.724436	0.701455	0.669885	0.714496	0.576766	0.706318	0.610942	0.592925	0.532108	0.522396	0.512861	0.6223	0.595662	0.583445	0.559758	0.562341	0.555904	0.540754	0.539511	0.544503	0.533335	0.511682	0.489779	0.493174	0.493174	0.574116	0.534564	0.625173	0.594292	0.572796	0.483059
698	0.475335	0.626614	0.674528	0.638263	0.665273	0.595662	0.514044	0.695024	0.711214	0.698232	0.679204	0.674528	0.530884	0.716143	0.693426	0.656145	0.701455	0.554626	0.698232	0.60256	0.58479	0.524807	0.517607	0.508159	0.601174	0.578096	0.566239	0.544503	0.549541	0.544503	0.530884	0.529663	0.535797	0.524807	0.503501	0.481948	0.486407	0.486407	0.568853	0.529663	0.620869	0.591562	0.568853	0.47863
696	0.430527	0.598412	0.654636	0.616595	0.660693	0.554626	0.464515	0.677642	0.701455	0.688652	0.669885	0.665273	0.487528	0.701455	0.679204	0.636796	0.685488	0.52723	0.683912	0.590201	0.572796	0.515229	0.508159	0.500035	0.574116	0.554626	0.544503	0.526017	0.532108	0.528445	0.516416	0.517607	0.5236	0.512861	0.493174	0.473151	0.476431	0.477529	0.562341	0.5236	0.616595	0.586138	0.564937	0.475335
694	0.381944	0.562341	0.626614	0.588844	0.656145	0.504661	0.408319	0.654636	0.687068	0.672977	0.657658	0.651628	0.437522	0.685488	0.662217	0.613762	0.665273	0.494311	0.668344	0.572796	0.55847	0.502343	0.497737	0.489779	0.539511	0.524807	0.517607	0.501187	0.509331	0.508159	0.498884	0.498884	0.506991	0.496592	0.479733	0.461318	0.463447	0.465586	0.55335	0.516416	0.610942	0.578096	0.559758	0.469894
692	0.334195	0.517607	0.591562	0.55847	0.648634	0.451856	0.35156	0.628058	0.671429	0.656145	0.645654	0.638263	0.382825	0.663743	0.64121	0.583445	0.639735	0.456037	0.648634	0.552077	0.540754	0.487528	0.484172	0.477529	0.501187	0.490908	0.485289	0.472063	0.481948	0.481948	0.474242	0.477529	0.486407	0.477529	0.462381	0.444631	0.447713	0.44978	0.544503	0.508159	0.605341	0.572796	0.554626	0.465586
690	0.291072	0.473151	0.55335	0.526017	0.642688	0.400867	0.299226	0.595662	0.651628	0.632412	0.626614	0.619441	0.32961	0.64121	0.615177	0.548277	0.608135	0.41783	0.626614	0.528445	0.519996	0.470977	0.468813	0.462381	0.459198	0.453942	0.450817	0.440555	0.450817	0.453942	0.448745	0.451856	0.461318	0.453942	0.44157	0.42658	0.429536	0.431519	0.533335	0.498884	0.598412	0.566239	0.549541	0.461318
688	0.252348	0.42658	0.510505	0.49545	0.635331	0.349945	0.252348	0.561048	0.629506	0.605341	0.608135	0.598412	0.28119	0.616595	0.588844	0.511682	0.574116	0.380189	0.601174	0.501187	0.494311	0.450817	0.44978	0.444631	0.416869	0.414954	0.414954	0.405509	0.418794	0.421697	0.418794	0.421697	0.433511	0.42658	0.41783	0.404576	0.408319	0.410204	0.519996	0.490908	0.591562	0.559758	0.542001	0.457088
686	0.219786	0.383707	0.464515	0.466659	0.625173	0.305492	0.212324	0.522396	0.60256	0.576766	0.586138	0.574116	0.238232	0.590201	0.555904	0.469894	0.535797	0.343558	0.574116	0.470977	0.466659	0.427563	0.428549	0.423643	0.374973	0.377572	0.375837	0.369828	0.382825	0.387258	0.385478	0.389942	0.401791	0.395367	0.389942	0.379315	0.382825	0.385478	0.508159	0.479733	0.583445	0.55335	0.535797	0.452898
684	0.193642	0.345939	0.420727	0.437522	0.616595	0.268534	0.181552	0.484172	0.57544	0.545758	0.562341	0.550808	0.203704	0.562341	0.5236	0.432514	0.497737	0.311172	0.547016	0.439542	0.437522	0.402717	0.403645	0.399025	0.336512	0.339625	0.340408	0.334195	0.346737	0.352371	0.350752	0.355631	0.367282	0.362243	0.358922	0.349945	0.354813	0.358096	0.49204	0.468813	0.576766	0.544503	0.528445	0.447713
682	0.175792	0.316957	0.385478	0.412098	0.606736	0.242103	0.161065	0.453942	0.552077	0.521195	0.54325	0.530884	0.179887	0.539511	0.496592	0.400867	0.466659	0.288403	0.526017	0.413048	0.412098	0.378443	0.381066	0.376704	0.306196	0.309742	0.309742	0.304089	0.3155	0.31989	0.31842	0.322849	0.334195	0.33037	0.328095	0.321366	0.325837	0.32961	0.475335	0.457088	0.568853	0.537032	0.522396	0.442588
680	0.165577	0.300608	0.363915	0.396278	0.599791	0.226986	0.149624	0.43451	0.537032	0.505825	0.528445	0.515229	0.167494	0.526017	0.480839	0.382825	0.447713	0.275423	0.512861	0.394457	0.392645	0.359749	0.36141	0.357273	0.285759	0.288403	0.287078	0.28119	0.290402	0.293765	0.292415	0.295121	0.306196	0.301995	0.300608	0.294442	0.299226	0.302691	0.460257	0.445656	0.559758	0.528445	0.515229	0.438531
678	0.162181	0.294442	0.357273	0.389942	0.595662	0.223357	0.146218	0.428549	0.532108	0.498884	0.521195	0.508159	0.16293	0.519996	0.475335	0.377572	0.440555	0.269774	0.508159	0.383707	0.381944	0.348337	0.34914	0.34435	0.275423	0.276058	0.274157	0.266686	0.274157	0.275423	0.272898	0.275423	0.285759	0.28119	0.278612	0.272898	0.276694	0.279898	0.447713	0.436516	0.55335	0.521195	0.508159	0.433511
676	0.162555	0.295121	0.358096	0.389942	0.591562	0.224905	0.146893	0.429536	0.532108	0.501187	0.522396	0.508159	0.164059	0.519996	0.477529	0.378443	0.44157	0.270396	0.509331	0.380189	0.375837	0.341193	0.341193	0.335738	0.271019	0.269774	0.266686	0.258226	0.264241	0.264241	0.260615	0.262422	0.271644	0.266686	0.263027	0.257632	0.260615	0.263633	0.438531	0.428549	0.547016	0.515229	0.502343	0.429536
674	0.164816	0.298538	0.363078	0.392645	0.588844	0.22856	0.149279	0.435512	0.534564	0.504661	0.5236	0.510505	0.166341	0.522396	0.480839	0.383707	0.444631	0.272898	0.511682	0.379315	0.372392	0.337287	0.336512	0.33037	0.269774	0.267301	0.263633	0.253513	0.258821	0.257632	0.25293	0.254683	0.263633	0.257632	0.253513	0.248313	0.250611	0.253513	0.431519	0.421697	0.54325	0.512861	0.498884	0.425598
672	0.167494	0.302691	0.368978	0.396278	0.586138	0.234423	0.152757	0.442588	0.539511	0.509331	0.524807	0.514044	0.169824	0.52723	0.485289	0.389942	0.450817	0.277332	0.515229	0.379315	0.372392	0.336512	0.334195	0.328095	0.270396	0.267301	0.262422	0.251768	0.255859	0.254683	0.250035	0.250611	0.259418	0.253513	0.248886	0.242661	0.244906	0.248313	0.42658	0.418794	0.540754	0.510505	0.496592	0.421697
670	0.171791	0.309742	0.379315	0.401791	0.583445	0.242103	0.157761	0.451856	0.547016	0.517607	0.529663	0.5188	0.174985	0.533335	0.494311	0.399945	0.460257	0.282488	0.522396	0.382825	0.374111	0.337287	0.334195	0.328852	0.273527	0.269153	0.264241	0.25293	0.25704	0.25527	0.250035	0.250611	0.258821	0.25293	0.248313	0.242103	0.243781	0.247742	0.425598	0.415911	0.539511	0.508159	0.494311	0.419759
668	0.177828	0.319154	0.391742	0.41115	0.582103	0.25293	0.165196	0.466659	0.555904	0.52723	0.535797	0.526017	0.18239	0.542001	0.503501	0.412098	0.470977	0.289734	0.529663	0.387258	0.379315	0.340408	0.337287	0.331894	0.279898	0.274157	0.269153	0.25704	0.261818	0.259418	0.254097	0.25527	0.263633	0.25704	0.252348	0.246604	0.247172	0.251189	0.42658	0.415911	0.539511	0.508159	0.493174	0.415911
666	0.186638	0.33266	0.408319	0.422669	0.580764	0.267301	0.174985	0.481948	0.564937	0.542001	0.544503	0.534564	0.191867	0.552077	0.517607	0.428549	0.486407	0.300608	0.539511	0.396278	0.385478	0.345939	0.342768	0.337287	0.288403	0.282488	0.276694	0.264241	0.269153	0.267301	0.261818	0.263027	0.271644	0.265461	0.260016	0.254097	0.254683	0.258821	0.429536	0.415911	0.539511	0.508159	0.493174	0.414
664	0.197242	0.348337	0.427563	0.435512	0.579429	0.285759	0.188365	0.501187	0.578096	0.557186	0.554626	0.545758	0.204174	0.564937	0.532108	0.447713	0.503501	0.313329	0.552077	0.405509	0.392645	0.352371	0.348337	0.34435	0.300608	0.293089	0.28774	0.274789	0.279898	0.278612	0.27227	0.274789	0.283139	0.276694	0.272898	0.26485	0.265461	0.269774	0.433511	0.416869	0.539511	0.508159	0.494311	0.41115
662	0.20893	0.365595	0.448745	0.447713	0.576766	0.305492	0.202768	0.519996	0.590201	0.571479	0.563638	0.55335	0.218776	0.578096	0.548277	0.467735	0.522396	0.326588	0.563638	0.414954	0.400867	0.359749	0.355631	0.350752	0.314051	0.306196	0.299916	0.287078	0.292415	0.291072	0.285759	0.287078	0.296483	0.289734	0.301995	0.277332	0.277332	0.281838	0.437522	0.416869	0.540754	0.509331	0.494311	0.408319
660	0.220293	0.381944	0.466659	0.460257	0.57544	0.32434	0.21727	0.537032	0.598412	0.58479	0.570164	0.561048	0.231206	0.588844	0.561048	0.484172	0.537032	0.339625	0.574116	0.422669	0.40738	0.365595	0.36141	0.356451	0.327341	0.31842	0.311889	0.298538	0.304089	0.303389	0.297167	0.299226	0.30903	0.301995	0.3155	0.288403	0.28774	0.292415	0.44157	0.416869	0.542001	0.508159	0.494311	0.405509
658	0.230144	0.394457	0.481948	0.468813	0.572796	0.338844	0.22856	0.549541	0.605341	0.594292	0.57544	0.567545	0.241546	0.597035	0.570164	0.496592	0.549541	0.348337	0.580764	0.429536	0.413048	0.369828	0.364754	0.359749	0.338065	0.328095	0.321366	0.308319	0.313329	0.312608	0.306196	0.30903	0.31842	0.311172	0.325087	0.296483	0.296483	0.300608	0.442588	0.416869	0.540754	0.506991	0.493174	0.402717
656	0.237684	0.404576	0.49204	0.475335	0.570164	0.350752	0.237684	0.559758	0.609537	0.601174	0.579429	0.570164	0.249459	0.60256	0.576766	0.505825	0.55847	0.356451	0.586138	0.431519	0.414	0.371535	0.365595	0.36141	0.346737	0.335738	0.328852	0.3155	0.320627	0.319154	0.313329	0.3155	0.325837	0.317687	0.33266	0.303389	0.303389	0.30761	0.442588	0.414954	0.539511	0.506991	0.490908	0.399945
654	0.242661	0.41115	0.498884	0.479733	0.566239	0.358922	0.244343	0.566239	0.61235	0.605341	0.579429	0.571479	0.25527	0.608135	0.582103	0.512861	0.563638	0.36141	0.590201	0.433511	0.415911	0.372392	0.365595	0.36141	0.353183	0.340408	0.333426	0.320627	0.325837	0.325087	0.319154	0.320627	0.331131	0.322849	0.337287	0.30903	0.308319	0.313329	0.442588	0.413048	0.539511	0.505825	0.489779	0.397192
652	0.247742	0.415911	0.503501	0.481948	0.562341	0.365595	0.250035	0.570164	0.613762	0.608135	0.579429	0.571479	0.260016	0.609537	0.58479	0.5188	0.567545	0.363915	0.591562	0.43451	0.415911	0.372392	0.365595	0.36141	0.356451	0.34435	0.336512	0.322849	0.32961	0.328852	0.322849	0.32434	0.334195	0.326588	0.341193	0.313329	0.311889	0.317687	0.440555	0.410204	0.537032	0.503501	0.487528	0.394457
650	0.252348	0.420727	0.508159	0.484172	0.55847	0.372392	0.255859	0.572796	0.615177	0.610942	0.579429	0.571479	0.266073	0.61235	0.587489	0.522396	0.570164	0.367282	0.592925	0.435512	0.416869	0.37325	0.365595	0.36141	0.360579	0.347536	0.340408	0.326588	0.33266	0.331894	0.326588	0.328095	0.338844	0.33037	0.345144	0.316957	0.316228	0.322107	0.439542	0.40738	0.535797	0.501187	0.485289	0.390841
648	0.259418	0.427563	0.514044	0.487528	0.55335	0.381066	0.264241	0.576766	0.613762	0.61235	0.579429	0.571479	0.274157	0.615177	0.588844	0.52723	0.572796	0.372392	0.595662	0.439542	0.418794	0.374973	0.366438	0.363078	0.366438	0.352371	0.345144	0.331131	0.338065	0.337287	0.33037	0.33266	0.34435	0.334195	0.34914	0.321366	0.321366	0.326588	0.437522	0.403645	0.532108	0.498884	0.481948	0.387258
646	0.269153	0.438531	0.519996	0.49204	0.549541	0.392645	0.276058	0.580764	0.616595	0.616595	0.579429	0.571479	0.286418	0.618016	0.591562	0.533335	0.576766	0.378443	0.597035	0.444631	0.422669	0.377572	0.368978	0.365595	0.374973	0.359749	0.352371	0.338065	0.34435	0.343558	0.337287	0.339625	0.349945	0.341193	0.354813	0.326588	0.325087	0.33037	0.435512	0.400867	0.529663	0.49545	0.47863	0.383707
644	0.279254	0.447713	0.526017	0.496592	0.545758	0.404576	0.289068	0.58479	0.618016	0.619441	0.579429	0.571479	0.299916	0.620869	0.594292	0.53827	0.578096	0.383707	0.598412	0.44978	0.427563	0.381066	0.372392	0.367282	0.384592	0.366438	0.359749	0.34435	0.350752	0.350752	0.343558	0.345939	0.356451	0.346737	0.360579	0.331894	0.32961	0.334965	0.433511	0.398107	0.52723	0.490908	0.476431	0.380189
642	0.289068	0.456037	0.530884	0.501187	0.540754	0.413047	0.300608	0.586138	0.619441	0.620869	0.578096	0.570164	0.312608	0.620869	0.594292	0.542001	0.579429	0.389045	0.601174	0.456037	0.431519	0.384592	0.374973	0.370681	0.392645	0.374111	0.365595	0.350752	0.358096	0.357273	0.349945	0.352371	0.363078	0.352371	0.365595	0.335738	0.333426	0.338844	0.431519	0.395367	0.524807	0.489779	0.474242	0.376704
640	0.297167	0.461318	0.533335	0.504661	0.535797	0.420727	0.310456	0.588844	0.619441	0.6223	0.576766	0.567545	0.322849	0.6223	0.595662	0.544503	0.579429	0.392645	0.601174	0.460257	0.43451	0.386367	0.377572	0.37325	0.399945	0.380189	0.371535	0.356451	0.363078	0.363078	0.355631	0.357273	0.368129	0.357273	0.369828	0.339625	0.336512	0.341979	0.428549	0.391742	0.521195	0.487528	0.470977	0.37325
638	0.304089	0.465586	0.534564	0.506991	0.532108	0.427563	0.31842	0.588844	0.619441	0.6223	0.574116	0.564937	0.331894	0.6223	0.594292	0.545758	0.579429	0.394457	0.601174	0.463447	0.437522	0.38815	0.378443	0.374111	0.405509	0.383707	0.375837	0.360579	0.367282	0.366438	0.359749	0.36141	0.372392	0.36141	0.374111	0.342768	0.338844	0.34435	0.425598	0.389045	0.5188	0.484172	0.467735	0.369828
636	0.309742	0.468813	0.535797	0.508159	0.52723	0.431519	0.325087	0.587489	0.618016	0.6223	0.571479	0.562341	0.338844	0.6223	0.594292	0.547016	0.578096	0.395367	0.599791	0.466659	0.437522	0.389045	0.380189	0.374111	0.409261	0.386367	0.378443	0.362243	0.369828	0.368978	0.362243	0.364754	0.374973	0.363078	0.376704	0.34435	0.340408	0.345939	0.422669	0.384592	0.515229	0.481948	0.465586	0.366438
634	0.313329	0.470977	0.534564	0.506991	0.522396	0.43451	0.32961	0.587489	0.616595	0.620869	0.567545	0.55847	0.343558	0.619441	0.591562	0.545758	0.574116	0.395367	0.597035	0.466659	0.438531	0.389045	0.379315	0.374111	0.41115	0.38815	0.379315	0.363915	0.371535	0.371535	0.363915	0.366438	0.377572	0.364754	0.378443	0.345144	0.340408	0.345939	0.419759	0.381066	0.512861	0.47863	0.462381	0.362243
632	0.314775	0.468813	0.533335	0.505825	0.516416	0.43451	0.331131	0.58479	0.613762	0.619441	0.564937	0.55335	0.345144	0.618016	0.590201	0.544503	0.571479	0.39355	0.595662	0.465586	0.436516	0.386367	0.377572	0.371535	0.41115	0.386367	0.378443	0.363078	0.370681	0.370681	0.363915	0.365595	0.376704	0.363915	0.377572	0.34435	0.338844	0.343558	0.414	0.375837	0.508159	0.474242	0.458142	0.358096
630	0.314775	0.467735	0.530884	0.503501	0.510505	0.43451	0.331131	0.583445	0.610942	0.618016	0.561048	0.550808	0.345144	0.615177	0.586138	0.542001	0.567545	0.390841	0.592925	0.463447	0.433511	0.384592	0.374111	0.369828	0.408319	0.384592	0.376704	0.36141	0.368129	0.368129	0.36141	0.363078	0.374111	0.362243	0.375837	0.341979	0.335738	0.340408	0.409261	0.370681	0.504661	0.472063	0.453942	0.354813
628	0.313329	0.465586	0.528445	0.500035	0.505825	0.432514	0.330369	0.579429	0.606736	0.615177	0.555904	0.545758	0.34435	0.61235	0.58479	0.539511	0.563638	0.38815	0.588844	0.460257	0.431519	0.381944	0.371535	0.366438	0.406443	0.381944	0.374111	0.358922	0.366438	0.365595	0.358922	0.360579	0.371535	0.359749	0.372392	0.338065	0.33266	0.337287	0.405509	0.365595	0.500035	0.466659	0.450817	0.349945
626	0.313329	0.464515	0.52723	0.497737	0.500035	0.432514	0.330369	0.57544	0.605341	0.613762	0.552077	0.542001	0.342768	0.609537	0.582103	0.53827	0.559758	0.386367	0.586138	0.457088	0.427563	0.378443	0.368129	0.363078	0.403645	0.379315	0.371535	0.356451	0.363915	0.363078	0.355631	0.358096	0.368978	0.356451	0.368978	0.334965	0.328852	0.334195	0.399945	0.360579	0.49545	0.463447	0.447713	0.346737
624	0.313329	0.461318	0.524807	0.49545	0.49545	0.431519	0.331131	0.574116	0.60256	0.61235	0.549541	0.53827	0.342768	0.606736	0.579429	0.537032	0.557186	0.383707	0.583445	0.454988	0.42462	0.374973	0.364754	0.359749	0.401791	0.377572	0.368978	0.353997	0.36141	0.359749	0.352371	0.353997	0.364754	0.352371	0.364754	0.331131	0.325087	0.32961	0.394457	0.355631	0.490908	0.459198	0.442588	0.342768
622	0.314051	0.461318	0.524807	0.493174	0.489779	0.432514	0.33266	0.572796	0.599791	0.610942	0.547016	0.534564	0.343558	0.603949	0.576766	0.535797	0.554626	0.382825	0.580764	0.451856	0.422669	0.372392	0.36141	0.356451	0.400867	0.375837	0.366438	0.35156	0.358922	0.357273	0.34914	0.350752	0.36141	0.34914	0.36141	0.327341	0.320627	0.325837	0.389942	0.350752	0.487528	0.454988	0.438531	0.339625
620	0.3155	0.461318	0.5236	0.49204	0.484172	0.43451	0.334965	0.571479	0.598412	0.609537	0.54325	0.530884	0.345144	0.603949	0.576766	0.534564	0.552077	0.381944	0.579429	0.44978	0.420727	0.369828	0.358922	0.353183	0.399025	0.37325	0.364754	0.34914	0.355631	0.354813	0.345939	0.348337	0.358096	0.345939	0.357273	0.322849	0.316228	0.320627	0.384592	0.345939	0.484172	0.451856	0.43451	0.335738
618	0.317687	0.461318	0.522396	0.489779	0.47863	0.436516	0.338065	0.570164	0.597035	0.609537	0.539511	0.528445	0.347536	0.60256	0.574116	0.535797	0.549541	0.381066	0.576766	0.447713	0.418794	0.366438	0.355631	0.349945	0.398107	0.372392	0.363078	0.347536	0.353997	0.352371	0.343558	0.345144	0.355631	0.341979	0.353997	0.31989	0.311889	0.316957	0.378443	0.340408	0.480839	0.448745	0.429536	0.331131
616	0.321366	0.462381	0.522396	0.488652	0.473151	0.440555	0.342768	0.570164	0.592925	0.608135	0.535797	0.5236	0.350752	0.599791	0.572796	0.534564	0.547016	0.381066	0.57544	0.446684	0.415911	0.364754	0.352371	0.346737	0.398107	0.371535	0.363078	0.345939	0.352371	0.349945	0.341193	0.341979	0.352371	0.339625	0.349945	0.316228	0.30761	0.312608	0.371535	0.335738	0.476431	0.444631	0.425598	0.327341
614	0.325087	0.462381	0.5236	0.488652	0.466659	0.445656	0.34914	0.568853	0.591562	0.606736	0.532108	0.519996	0.354813	0.598412	0.571479	0.535797	0.544503	0.381944	0.572796	0.444631	0.414954	0.362243	0.349945	0.343558	0.399025	0.371535	0.362243	0.345144	0.35156	0.34914	0.339625	0.340408	0.349945	0.336512	0.347536	0.312608	0.304089	0.30903	0.367282	0.33037	0.472063	0.439542	0.420727	0.322849
612	0.328852	0.464515	0.5236	0.487528	0.460257	0.44978	0.353997	0.568853	0.588844	0.606736	0.52723	0.516416	0.358922	0.597035	0.570164	0.534564	0.54325	0.381944	0.571479	0.443609	0.412098	0.359749	0.347536	0.341193	0.399025	0.370681	0.36141	0.34435	0.350752	0.347536	0.338065	0.338844	0.348337	0.334195	0.345144	0.310456	0.301301	0.306196	0.363078	0.325087	0.467735	0.435512	0.416869	0.319154
610	0.331894	0.465586	0.5236	0.486407	0.456037	0.452898	0.359749	0.568853	0.586138	0.605341	0.5236	0.511682	0.362243	0.595662	0.568853	0.535797	0.540754	0.381944	0.568853	0.442588	0.410204	0.358096	0.345144	0.338844	0.399025	0.369828	0.360579	0.343558	0.34914	0.346737	0.337287	0.337287	0.346737	0.33266	0.343558	0.30761	0.299226	0.304089	0.359749	0.320627	0.463447	0.431519	0.413048	0.314775
608	0.334195	0.465586	0.5236	0.485289	0.450817	0.457088	0.364754	0.566239	0.58479	0.605341	0.5188	0.508159	0.365595	0.594292	0.568853	0.535797	0.53827	0.381944	0.566239	0.440555	0.408319	0.356451	0.342768	0.336512	0.399025	0.369828	0.360579	0.342768	0.34914	0.345939	0.336512	0.336512	0.345939	0.331131	0.341979	0.306196	0.297167	0.301995	0.355631	0.316228	0.461318	0.428549	0.410204	0.311172
606	0.337287	0.465586	0.522396	0.485289	0.445656	0.459198	0.368978	0.564937	0.580764	0.603949	0.514044	0.504661	0.368129	0.591562	0.566239	0.535797	0.534564	0.381066	0.564937	0.438531	0.406443	0.353183	0.340408	0.334195	0.399025	0.368978	0.359749	0.342768	0.34914	0.345939	0.335738	0.336512	0.345939	0.33037	0.341193	0.305492	0.295801	0.300608	0.349945	0.311172	0.456037	0.425598	0.405509	0.30761
604	0.338065	0.464515	0.522396	0.484172	0.440555	0.461318	0.37325	0.562341	0.578096	0.60256	0.508159	0.501187	0.369828	0.590201	0.563638	0.534564	0.530884	0.380189	0.562341	0.435512	0.403645	0.35156	0.338065	0.331894	0.398107	0.368129	0.358922	0.341979	0.348337	0.345144	0.335738	0.336512	0.345144	0.32961	0.341193	0.304789	0.295121	0.299916	0.345939	0.306902	0.451856	0.421697	0.400867	0.303389
602	0.338844	0.463447	0.519996	0.480839	0.43451	0.462381	0.375837	0.559758	0.574116	0.599791	0.502343	0.496592	0.370681	0.587489	0.561048	0.532108	0.528445	0.378443	0.55847	0.433511	0.400867	0.34914	0.335738	0.32961	0.398107	0.366438	0.358096	0.341193	0.347536	0.345144	0.334965	0.335738	0.345144	0.328852	0.341193	0.304789	0.293765	0.299226	0.340408	0.301301	0.447713	0.416869	0.397192	0.299226
600	0.339625	0.462381	0.514044	0.47863	0.42658	0.460257	0.374111	0.555904	0.571479	0.605341	0.497737	0.493174	0.370681	0.58479	0.559758	0.533335	0.526017	0.377572	0.557186	0.43451	0.400867	0.349945	0.335738	0.32961	0.396278	0.365595	0.357273	0.340408	0.347536	0.34435	0.334965	0.335738	0.34435	0.328852	0.339625	0.303389	0.292415	0.297852	0.336512	0.298538	0.445656	0.414954	0.404576	0.295801
598	0.337287	0.459198	0.508159	0.474242	0.418794	0.457088	0.372392	0.554626	0.570164	0.610942	0.493174	0.490908	0.369828	0.582103	0.557186	0.532108	0.5236	0.375837	0.554626	0.43451	0.399945	0.349945	0.334965	0.328852	0.394457	0.363915	0.354813	0.338844	0.345939	0.343558	0.333426	0.334965	0.342768	0.328095	0.338065	0.301301	0.290402	0.295121	0.333426	0.295801	0.442588	0.413048	0.41115	0.291743
596	0.335738	0.454988	0.504661	0.470977	0.413048	0.454988	0.37325	0.552077	0.566239	0.608135	0.486407	0.486407	0.368978	0.579429	0.55335	0.529663	0.5188	0.37325	0.550808	0.431519	0.398107	0.346737	0.33266	0.326588	0.392645	0.36141	0.353183	0.337287	0.34435	0.341979	0.331894	0.333426	0.341193	0.326588	0.336512	0.300608	0.288403	0.293089	0.328095	0.289734	0.437522	0.408319	0.405509	0.287078
594	0.334195	0.451856	0.501187	0.468813	0.40738	0.453942	0.374973	0.547016	0.562341	0.603949	0.479733	0.480839	0.367282	0.576766	0.550808	0.52723	0.514044	0.370681	0.547016	0.429536	0.395367	0.345144	0.33037	0.32434	0.390841	0.360579	0.350752	0.336512	0.342768	0.340408	0.331131	0.33266	0.339625	0.32434	0.334965	0.298538	0.285759	0.291072	0.322107	0.285102	0.433511	0.405509	0.401791	0.283139
592	0.331894	0.448745	0.497737	0.465586	0.402717	0.452898	0.374973	0.54325	0.55847	0.601174	0.473151	0.476431	0.365595	0.572796	0.547016	0.524807	0.509331	0.368129	0.544503	0.42658	0.392645	0.342768	0.328095	0.321366	0.389942	0.358096	0.349945	0.334965	0.341193	0.338844	0.32961	0.331131	0.338065	0.322849	0.33266	0.295801	0.283792	0.288403	0.316957	0.280543	0.429536	0.400867	0.397192	0.279254
590	0.33037	0.445656	0.494311	0.462381	0.398107	0.450817	0.376704	0.539511	0.554626	0.597035	0.467735	0.472063	0.363915	0.570164	0.544503	0.522396	0.505825	0.365595	0.540754	0.425598	0.389942	0.340408	0.325087	0.319154	0.38815	0.356451	0.348337	0.33266	0.339625	0.337287	0.328095	0.328852	0.336512	0.320627	0.33037	0.292415	0.28119	0.285759	0.311889	0.275423	0.42462	0.396278	0.39355	0.274789
588	0.328852	0.44157	0.490908	0.459198	0.392645	0.450817	0.378443	0.534564	0.549541	0.592925	0.460257	0.467735	0.362243	0.567545	0.540754	0.519996	0.501187	0.363078	0.537032	0.422669	0.387258	0.338065	0.322849	0.316228	0.387258	0.354813	0.346737	0.331131	0.338065	0.335738	0.325837	0.327341	0.334965	0.319154	0.328095	0.291072	0.278612	0.283139	0.306902	0.270396	0.420727	0.392645	0.389045	0.271019
586	0.327341	0.438531	0.488652	0.457088	0.387258	0.44978	0.380189	0.530884	0.544503	0.588844	0.452898	0.462381	0.36141	0.563638	0.537032	0.516416	0.49545	0.36141	0.533335	0.419759	0.383707	0.335738	0.319154	0.312608	0.385478	0.353183	0.345144	0.32961	0.335738	0.333426	0.323594	0.325087	0.331894	0.316228	0.325837	0.287078	0.275423	0.279898	0.300608	0.26485	0.415911	0.387258	0.382825	0.266073
584	0.325837	0.43451	0.485289	0.453942	0.381944	0.44978	0.382825	0.526017	0.539511	0.58479	0.445656	0.457088	0.359749	0.561048	0.534564	0.514044	0.490908	0.358096	0.529663	0.415911	0.380189	0.331894	0.3155	0.30903	0.383707	0.35156	0.343558	0.327341	0.334195	0.331894	0.321366	0.322107	0.32961	0.313329	0.322849	0.284446	0.271644	0.276058	0.293765	0.258226	0.410204	0.381066	0.376704	0.261216
582	0.32434	0.431519	0.481948	0.450817	0.376704	0.44978	0.386367	0.522396	0.533335	0.579429	0.438531	0.450817	0.358096	0.557186	0.529663	0.511682	0.485289	0.355631	0.526017	0.413048	0.377572	0.328852	0.311889	0.304789	0.382825	0.34914	0.341979	0.325837	0.331894	0.32961	0.319154	0.31989	0.326588	0.310456	0.319154	0.28119	0.267917	0.27227	0.287078	0.251768	0.403645	0.374111	0.370681	0.255859
580	0.323594	0.428549	0.479733	0.447713	0.371535	0.44978	0.389942	0.517607	0.529663	0.576766	0.432514	0.445656	0.358096	0.554626	0.52723	0.510505	0.480839	0.353997	0.5236	0.410204	0.374973	0.325837	0.30903	0.301301	0.381944	0.348337	0.340408	0.325087	0.33037	0.327341	0.316957	0.316957	0.32434	0.306902	0.316228	0.278612	0.264241	0.267917	0.280543	0.246604	0.399025	0.368978	0.366438	0.251189
578	0.322849	0.425598	0.477529	0.444631	0.367282	0.44978	0.394457	0.514044	0.524807	0.571479	0.42658	0.440555	0.358096	0.552077	0.526017	0.508159	0.477529	0.352371	0.519996	0.408319	0.371535	0.323594	0.306196	0.298538	0.381066	0.346737	0.338844	0.322849	0.328852	0.325087	0.314775	0.314775	0.322107	0.304089	0.312608	0.274789	0.260016	0.264241	0.274157	0.240991	0.39355	0.363078	0.36141	0.247172
576	0.322849	0.423643	0.474242	0.442588	0.36141	0.450817	0.398107	0.510505	0.519996	0.568853	0.420727	0.435512	0.357273	0.549541	0.522396	0.506991	0.473151	0.350752	0.517607	0.406443	0.369828	0.321366	0.303389	0.295801	0.380189	0.345939	0.338065	0.321366	0.327341	0.323594	0.312608	0.312608	0.319154	0.300608	0.309742	0.27227	0.256448	0.260016	0.268534	0.236592	0.389045	0.359749	0.357273	0.242661
574	0.323594	0.420727	0.472063	0.442588	0.357273	0.451856	0.402717	0.506991	0.515229	0.566239	0.414954	0.430527	0.358096	0.547016	0.519996	0.504661	0.468813	0.34914	0.514044	0.402717	0.367282	0.319154	0.300608	0.292415	0.379315	0.345144	0.336512	0.320627	0.325087	0.321366	0.309742	0.310456	0.316957	0.297852	0.306196	0.268534	0.25293	0.256448	0.263633	0.231206	0.383707	0.354813	0.35156	0.238781
572	0.32434	0.418794	0.468813	0.439542	0.35156	0.451856	0.40738	0.502343	0.510505	0.562341	0.409261	0.425598	0.358096	0.54325	0.516416	0.503501	0.464515	0.346737	0.510505	0.399945	0.364754	0.316228	0.297852	0.289068	0.378443	0.343558	0.334965	0.319154	0.323594	0.319154	0.306902	0.306902	0.313329	0.294442	0.301995	0.264241	0.248313	0.251768	0.258226	0.226464	0.379315	0.349945	0.346737	0.233884
570	0.325087	0.416869	0.466659	0.43451	0.346737	0.452898	0.413047	0.497737	0.504661	0.55847	0.402717	0.419759	0.358922	0.539511	0.512861	0.500035	0.459198	0.345144	0.506991	0.398107	0.362243	0.314051	0.295121	0.286418	0.377572	0.341979	0.334195	0.317687	0.322107	0.316957	0.304789	0.304789	0.311172	0.291072	0.298538	0.260615	0.244343	0.247742	0.251768	0.2208	0.374111	0.345144	0.341193	0.229615
568	0.326588	0.414	0.463447	0.431519	0.341193	0.452898	0.41783	0.493174	0.498884	0.552077	0.394457	0.413048	0.360579	0.535797	0.508159	0.497737	0.453942	0.342768	0.502343	0.396278	0.359749	0.311889	0.291743	0.283139	0.376704	0.341193	0.33266	0.3155	0.31989	0.314775	0.301995	0.301995	0.30761	0.28774	0.295121	0.256448	0.239883	0.24322	0.246037	0.215278	0.368978	0.339625	0.335738	0.224905
566	0.327341	0.41115	0.458142	0.428549	0.334965	0.452898	0.421697	0.486407	0.49204	0.545758	0.387258	0.406443	0.360579	0.529663	0.503501	0.493174	0.447713	0.339625	0.497737	0.39355	0.357273	0.309742	0.289068	0.279898	0.375837	0.339625	0.331131	0.314051	0.317687	0.312608	0.299226	0.298538	0.304789	0.283792	0.290402	0.252348	0.235505	0.238781	0.240436	0.210378	0.363078	0.334195	0.32961	0.219786
564	0.328095	0.408319	0.453942	0.425598	0.33037	0.450817	0.423643	0.480839	0.485289	0.539511	0.381066	0.399025	0.359749	0.5236	0.497737	0.488652	0.440555	0.335738	0.490908	0.390841	0.353997	0.306196	0.285759	0.276694	0.37325	0.337287	0.32961	0.311889	0.3155	0.309742	0.296483	0.295801	0.300608	0.280543	0.286418	0.248313	0.231206	0.234423	0.234963	0.205116	0.358096	0.328852	0.32434	0.215278
562	0.327341	0.404576	0.44978	0.420727	0.325087	0.448745	0.425598	0.474242	0.47863	0.533335	0.374973	0.392645	0.358922	0.5188	0.493174	0.484172	0.433511	0.331894	0.486407	0.38815	0.350752	0.304089	0.283139	0.273527	0.372392	0.334965	0.327341	0.310456	0.314051	0.306902	0.293765	0.293089	0.298538	0.277332	0.283139	0.244906	0.22751	0.230675	0.229615	0.199986	0.352371	0.323594	0.319154	0.210863
560	0.327341	0.400867	0.445656	0.416869	0.31989	0.446684	0.42658	0.469894	0.474242	0.529663	0.369828	0.387258	0.358096	0.514044	0.488652	0.480839	0.428549	0.328095	0.480839	0.385478	0.348337	0.301995	0.280543	0.270396	0.369828	0.333426	0.325837	0.308319	0.311172	0.304789	0.291072	0.290402	0.295121	0.273527	0.279898	0.241546	0.223872	0.226464	0.224388	0.195884	0.348337	0.31989	0.314051	0.206538
558	0.326588	0.398107	0.442588	0.412098	0.3155	0.445656	0.42658	0.465586	0.468813	0.526017	0.364754	0.382825	0.357273	0.510505	0.485289	0.477529	0.423643	0.32434	0.477529	0.382825	0.345144	0.299226	0.277971	0.267301	0.368129	0.331131	0.322849	0.306196	0.30903	0.301995	0.288403	0.28774	0.292415	0.271019	0.276058	0.238232	0.220293	0.222844	0.21928	0.191426	0.343558	0.314775	0.308319	0.202768
556	0.326588	0.395367	0.439542	0.408319	0.311172	0.444631	0.42658	0.461318	0.465586	0.522396	0.359749	0.378443	0.356451	0.506991	0.481948	0.475335	0.419759	0.320627	0.474242	0.380189	0.341979	0.297167	0.274789	0.264241	0.365595	0.328852	0.320627	0.303389	0.306196	0.299226	0.285102	0.284446	0.288403	0.267301	0.27227	0.234423	0.216272	0.218776	0.214783	0.187068	0.338844	0.310456	0.304089	0.198609
554	0.325087	0.392645	0.435512	0.405509	0.306196	0.442588	0.42658	0.458142	0.461318	0.5188	0.356451	0.374111	0.355631	0.503501	0.47863	0.472063	0.414	0.316957	0.469894	0.376704	0.338844	0.294442	0.271644	0.260615	0.362243	0.325837	0.317687	0.300608	0.302691	0.295801	0.281838	0.28119	0.285102	0.263027	0.267917	0.230675	0.212324	0.214783	0.209894	0.18239	0.333426	0.305492	0.299916	0.194536
552	0.32434	0.389942	0.432514	0.401791	0.301995	0.44157	0.425598	0.454988	0.458142	0.516416	0.35156	0.369828	0.354813	0.500035	0.476431	0.469894	0.410204	0.312608	0.465586	0.37325	0.334965	0.291072	0.268534	0.25704	0.359749	0.322849	0.314775	0.297852	0.299916	0.292415	0.277971	0.276694	0.28119	0.259418	0.263633	0.225944	0.20797	0.210378	0.204644	0.177828	0.328095	0.301301	0.296483	0.190108
550	0.323594	0.386367	0.429536	0.397192	0.297167	0.438531	0.422669	0.450817	0.454988	0.512861	0.348337	0.364754	0.352371	0.49545	0.472063	0.466659	0.404576	0.30761	0.462381	0.369828	0.331131	0.28774	0.264241	0.253513	0.356451	0.31989	0.311889	0.294442	0.296483	0.288403	0.273527	0.272898	0.276694	0.254683	0.258821	0.22182	0.203236	0.206063	0.199526	0.172982	0.322849	0.295801	0.291072	0.18578
548	0.322107	0.383707	0.42658	0.392645	0.292415	0.435512	0.419759	0.446684	0.44978	0.509331	0.343558	0.359749	0.35156	0.49204	0.468813	0.462381	0.399945	0.302691	0.458142	0.366438	0.327341	0.284446	0.261216	0.249459	0.353183	0.316228	0.30903	0.291072	0.292415	0.284446	0.269153	0.267917	0.271644	0.250035	0.253513	0.21677	0.199067	0.200909	0.194536	0.168655	0.31842	0.291072	0.286418	0.181552
546	0.31989	0.380189	0.422669	0.38815	0.28774	0.432514	0.416869	0.442588	0.446684	0.504661	0.340408	0.354813	0.34914	0.487528	0.464515	0.458142	0.394457	0.297852	0.453942	0.363078	0.323594	0.281838	0.257632	0.246604	0.34914	0.313329	0.305492	0.287078	0.288403	0.279898	0.26485	0.263633	0.267301	0.245471	0.248886	0.211836	0.194536	0.196789	0.190108	0.164816	0.314051	0.286418	0.283139	0.177419
544	0.31842	0.376704	0.419759	0.383707	0.283792	0.428548	0.414	0.438531	0.44157	0.501187	0.335738	0.34914	0.347536	0.483059	0.460257	0.454988	0.389045	0.293765	0.44978	0.359749	0.31989	0.279254	0.254683	0.242661	0.345939	0.309742	0.301995	0.283792	0.285102	0.275423	0.260615	0.259418	0.263027	0.240436	0.244343	0.207491	0.190108	0.192309	0.186209	0.160694	0.30903	0.281838	0.277971	0.174181
542	0.316957	0.37325	0.415911	0.379315	0.279898	0.425598	0.41115	0.433511	0.437522	0.49545	0.331131	0.343558	0.345144	0.47863	0.456037	0.450817	0.383707	0.288403	0.444631	0.356451	0.316228	0.276058	0.251768	0.239332	0.342768	0.306196	0.299226	0.28119	0.28119	0.271644	0.25704	0.254683	0.258821	0.236592	0.239883	0.203704	0.186209	0.187932	0.181552	0.157036	0.304789	0.277332	0.273527	0.170608
540	0.3155	0.369828	0.41115	0.374111	0.274789	0.420727	0.406443	0.428549	0.432514	0.490908	0.326588	0.338065	0.343558	0.473151	0.451856	0.446684	0.377572	0.283139	0.439542	0.352371	0.312608	0.273527	0.248313	0.236592	0.338065	0.302691	0.295121	0.276694	0.277332	0.267917	0.252348	0.250611	0.254683	0.231739	0.234963	0.199526	0.18197	0.183231	0.177011	0.153109	0.300608	0.273527	0.268534	0.166725
538	0.313329	0.365595	0.40738	0.368129	0.269774	0.416869	0.401791	0.422669	0.427563	0.485289	0.320627	0.331894	0.341193	0.467735	0.446684	0.442588	0.371535	0.277332	0.43451	0.34914	0.308319	0.269774	0.245471	0.232274	0.334195	0.299226	0.291743	0.273527	0.273527	0.264241	0.248313	0.246604	0.250611	0.228034	0.230675	0.195884	0.178238	0.180302	0.172982	0.149624	0.295801	0.268534	0.263633	0.16293
536	0.311172	0.36141	0.402717	0.363078	0.265461	0.41115	0.397192	0.415911	0.420727	0.47863	0.314775	0.32434	0.338065	0.461318	0.44157	0.437522	0.365595	0.271644	0.428549	0.345144	0.304089	0.267301	0.242103	0.229087	0.32961	0.295121	0.28774	0.269774	0.269774	0.260615	0.244906	0.24322	0.246604	0.224388	0.22751	0.192309	0.174985	0.177011	0.168267	0.145881	0.291072	0.263633	0.258821	0.158855
534	0.30903	0.356451	0.398107	0.357273	0.260615	0.405509	0.389942	0.409261	0.414954	0.472063	0.30903	0.317687	0.334195	0.456037	0.436516	0.432514	0.358096	0.26485	0.423643	0.340408	0.299916	0.263633	0.238781	0.225944	0.325087	0.291072	0.283792	0.266073	0.266686	0.25704	0.241546	0.239883	0.243781	0.221309	0.223872	0.189234	0.171791	0.174181	0.164437	0.142233	0.285102	0.258226	0.254097	0.154882
532	0.304789	0.35156	0.392645	0.349945	0.255859	0.398107	0.382825	0.401791	0.409261	0.463447	0.302691	0.309742	0.32961	0.44978	0.431519	0.42658	0.35156	0.258226	0.416869	0.336512	0.295801	0.261216	0.235505	0.222844	0.320627	0.287078	0.280543	0.263027	0.263027	0.254097	0.238781	0.237137	0.240436	0.218273	0.221309	0.186209	0.169044	0.171396	0.161065	0.138676	0.279898	0.25293	0.248886	0.151008
530	0.301301	0.346737	0.387258	0.343558	0.251189	0.391742	0.374973	0.395367	0.402717	0.457088	0.296483	0.302691	0.325087	0.443609	0.42658	0.421697	0.345144	0.251768	0.412098	0.331894	0.291072	0.257632	0.232274	0.219786	0.3155	0.283139	0.276058	0.259418	0.259418	0.250611	0.234963	0.233884	0.237137	0.215278	0.218273	0.183654	0.166341	0.168267	0.157398	0.135207	0.274789	0.247742	0.244343	0.147571
528	0.296483	0.341979	0.381944	0.337287	0.247172	0.383707	0.366438	0.38815	0.397192	0.44978	0.289734	0.295801	0.31989	0.437522	0.420727	0.415911	0.338065	0.245471	0.406443	0.327341	0.287078	0.254683	0.229087	0.21677	0.310456	0.277971	0.271644	0.25527	0.25527	0.246604	0.231739	0.230144	0.233884	0.211836	0.214783	0.180302	0.163305	0.165196	0.15417	0.131826	0.269774	0.24322	0.239332	0.144212
526	0.291072	0.335738	0.377572	0.331131	0.24322	0.376704	0.356451	0.381944	0.390841	0.442588	0.283139	0.289068	0.313329	0.431519	0.415911	0.410204	0.331894	0.238781	0.399945	0.322107	0.281838	0.251189	0.225424	0.212814	0.304789	0.273527	0.267301	0.251768	0.251189	0.242661	0.22751	0.226986	0.229615	0.20797	0.210863	0.177011	0.160325	0.161808	0.150661	0.128825	0.264241	0.237684	0.233884	0.140605
524	0.283792	0.328095	0.371535	0.32434	0.238232	0.366438	0.345144	0.37325	0.383707	0.43451	0.276058	0.28119	0.306196	0.42462	0.410204	0.403645	0.32434	0.231739	0.394457	0.316957	0.277332	0.247172	0.221309	0.209411	0.298538	0.267917	0.261818	0.246037	0.246037	0.237684	0.222844	0.22182	0.224905	0.203236	0.206063	0.172982	0.156675	0.158489	0.147571	0.125893	0.258821	0.232809	0.228034	0.136773
522	0.275423	0.321366	0.364754	0.317687	0.233346	0.356451	0.33266	0.364754	0.376704	0.425598	0.267917	0.272898	0.297167	0.41783	0.403645	0.397192	0.316228	0.223357	0.387258	0.311172	0.267917	0.242103	0.21727	0.205116	0.291072	0.261818	0.255859	0.240436	0.240436	0.231739	0.217771	0.216272	0.219786	0.198609	0.200909	0.169044	0.152405	0.15417	0.143549	0.122744	0.252348	0.22751	0.222331	0.133352
520	0.266686	0.312608	0.356451	0.30903	0.22856	0.345144	0.317687	0.354813	0.368978	0.414	0.258821	0.264241	0.287078	0.410204	0.397192	0.389045	0.30761	0.215278	0.380189	0.304789	0.260615	0.237137	0.212324	0.200447	0.282488	0.254097	0.248313	0.233346	0.233346	0.224905	0.210863	0.209894	0.213304	0.192309	0.195434	0.164059	0.147911	0.149624	0.139959	0.119399	0.246037	0.221309	0.215774	0.129122
518	0.256448	0.303389	0.347536	0.299916	0.223357	0.333426	0.301995	0.345144	0.359749	0.401791	0.248886	0.254683	0.275423	0.400867	0.389045	0.380189	0.298538	0.206538	0.371535	0.295121	0.253513	0.231739	0.207014	0.194984	0.27227	0.245471	0.239883	0.225944	0.225424	0.217771	0.204174	0.202768	0.205589	0.186209	0.188799	0.158489	0.143219	0.144877	0.136144	0.116145	0.238232	0.213304	0.20893	0.125026
516	0.245471	0.293765	0.338065	0.290402	0.218776	0.320627	0.285759	0.333426	0.350752	0.389045	0.239332	0.245471	0.264241	0.391742	0.381066	0.370681	0.289068	0.198153	0.363915	0.285759	0.246037	0.225424	0.201372	0.189671	0.261818	0.236592	0.231739	0.217771	0.217771	0.209894	0.196789	0.194984	0.198153	0.179473	0.18239	0.153109	0.138357	0.139959	0.132434	0.11298	0.230144	0.206538	0.202302	0.12106
514	0.235505	0.285102	0.328852	0.280543	0.214783	0.30761	0.270396	0.322849	0.341979	0.376704	0.230144	0.236592	0.252348	0.382825	0.37325	0.36141	0.280543	0.190985	0.356451	0.276058	0.238232	0.219786	0.195884	0.184502	0.251189	0.22751	0.222844	0.209411	0.209411	0.201837	0.188799	0.187932	0.190985	0.172584	0.176198	0.147571	0.13366	0.135207	0.129122	0.109901	0.222331	0.199067	0.195884	0.11749
512	0.226464	0.276058	0.319154	0.271644	0.210378	0.295801	0.256448	0.311889	0.33266	0.365595	0.22182	0.228034	0.241546	0.37325	0.364754	0.35156	0.271644	0.183231	0.348337	0.267301	0.230144	0.213304	0.190108	0.179473	0.240436	0.218776	0.213796	0.201372	0.201372	0.194536	0.18197	0.180717	0.183654	0.166341	0.169434	0.142889	0.129718	0.130918	0.125893	0.106905	0.214783	0.192309	0.188799	0.113763
510	0.21727	0.267301	0.30903	0.262422	0.205589	0.283792	0.242103	0.300608	0.322849	0.35156	0.212324	0.218776	0.230144	0.363915	0.355631	0.341193	0.262422	0.176198	0.339625	0.257632	0.22182	0.206538	0.184502	0.17378	0.229087	0.208449	0.204174	0.192752	0.192309	0.18578	0.174181	0.17338	0.176198	0.159956	0.163305	0.137404	0.125314	0.126474	0.122744	0.104232	0.206063	0.184927	0.181552	0.110154
508	0.207491	0.25704	0.297167	0.252348	0.200447	0.271019	0.22751	0.288403	0.312608	0.336512	0.202768	0.209894	0.218776	0.352371	0.345144	0.33037	0.25293	0.168655	0.33037	0.246604	0.212324	0.199526	0.177828	0.168267	0.21677	0.198609	0.194536	0.183231	0.183654	0.177011	0.166341	0.165577	0.168655	0.153462	0.157036	0.13213	0.120504	0.121899	0.119399	0.101391	0.197242	0.176604	0.17378	0.105925
506	0.197697	0.247172	0.285102	0.242103	0.195884	0.258226	0.213304	0.275423	0.300608	0.31989	0.193197	0.199986	0.206538	0.341193	0.334195	0.317687	0.242661	0.161436	0.320627	0.234963	0.201837	0.190985	0.171002	0.161808	0.203704	0.187068	0.183654	0.17338	0.17378	0.168267	0.157761	0.157398	0.160325	0.146218	0.150314	0.126765	0.115878	0.11722	0.116145	0.0986279	0.187499	0.167494	0.165196	0.102094
504	0.187932	0.237137	0.27227	0.231206	0.190546	0.244343	0.199526	0.260615	0.288403	0.301995	0.18239	0.189234	0.194089	0.328095	0.322849	0.305492	0.232274	0.15417	0.309742	0.222844	0.191426	0.18239	0.163682	0.155239	0.190546	0.175388	0.172187	0.16293	0.163682	0.158855	0.149624	0.149279	0.152405	0.138995	0.143219	0.120781	0.110917	0.112202	0.11272	0.0957194	0.177419	0.158489	0.156675	0.097949
502	0.179061	0.226986	0.260016	0.2208	0.185353	0.231739	0.186638	0.245471	0.275423	0.283139	0.172187	0.179061	0.183231	0.314775	0.310456	0.292415	0.2208	0.146893	0.298538	0.20893	0.179473	0.17338	0.155955	0.148252	0.176604	0.163305	0.160694	0.152405	0.153109	0.149279	0.140929	0.140281	0.143549	0.131522	0.136144	0.11508	0.10617	0.107399	0.108893	0.0928966	0.166341	0.148936	0.147571	0.0937562
500	0.171002	0.218273	0.247742	0.211836	0.180302	0.21928	0.175388	0.230675	0.261818	0.26485	0.162181	0.169044	0.17338	0.301995	0.297852	0.279254	0.209894	0.140281	0.288403	0.196336	0.168655	0.164059	0.148252	0.141254	0.163682	0.152055	0.149624	0.142233	0.142889	0.139959	0.13213	0.13213	0.135207	0.124165	0.129122	0.109396	0.101391	0.102565	0.105439	0.0901571	0.155597	0.138357	0.138676	0.0901571
498	0.164059	0.210378	0.237684	0.203704	0.175792	0.208449	0.165959	0.21727	0.249459	0.246037	0.152055	0.159588	0.165196	0.289734	0.287078	0.267917	0.200447	0.134276	0.277971	0.184502	0.159221	0.155955	0.141254	0.134896	0.152405	0.141906	0.139637	0.133045	0.133968	0.131522	0.124738	0.124451	0.12735	0.11749	0.122462	0.103992	0.0968278	0.0981748	0.102802	0.0877001	0.145881	0.130017	0.130317	0.0864968
496	0.158855	0.203236	0.22856	0.196336	0.171791	0.199067	0.157761	0.204174	0.236592	0.229087	0.142889	0.151008	0.157761	0.277971	0.276058	0.257632	0.190985	0.128529	0.268534	0.172982	0.150314	0.148252	0.134276	0.128825	0.141906	0.132434	0.130617	0.124451	0.125603	0.12388	0.11749	0.11722	0.11995	0.111429	0.116145	0.0990832	0.092683	0.094189	0.1	0.0855067	0.136773	0.121899	0.122744	0.0835603
494	0.153815	0.197242	0.21928	0.189671	0.16788	0.190546	0.151008	0.192309	0.224388	0.211836	0.134276	0.142561	0.151356	0.266686	0.265461	0.246604	0.18197	0.12388	0.261216	0.161436	0.141579	0.140281	0.12735	0.122744	0.132434	0.124165	0.122462	0.11695	0.117761	0.116413	0.110662	0.110662	0.113501	0.105682	0.110662	0.0946237	0.0891251	0.0901571	0.097051	0.0833681	0.127938	0.114025	0.115611	0.0803526
492	0.149279	0.190985	0.211349	0.183231	0.163305	0.18197	0.144544	0.180302	0.211349	0.195884	0.126474	0.134586	0.145546	0.254683	0.254683	0.236592	0.172982	0.118577	0.251768	0.150661	0.133045	0.132739	0.120504	0.116681	0.12331	0.115611	0.114288	0.109144	0.110154	0.109144	0.103992	0.103992	0.10666	0.09977	0.104954	0.0901571	0.0851138	0.0864968	0.0946237	0.0812831	0.119124	0.106905	0.108643	0.0778037
490	0.145211	0.18578	0.204174	0.177419	0.159588	0.174582	0.139316	0.169434	0.200447	0.180717	0.119124	0.12735	0.140605	0.24322	0.244343	0.226986	0.164437	0.114025	0.24322	0.140281	0.125026	0.125026	0.114288	0.110917	0.114815	0.107895	0.106414	0.101859	0.103039	0.102565	0.097949	0.097949	0.100231	0.0944061	0.0993116	0.0857038	0.0816582	0.0829851	0.0918333	0.0792501	0.111429	0.100231	0.102329	0.0749894
488	0.141579	0.181134	0.197242	0.172584	0.155597	0.167494	0.134277	0.159588	0.189671	0.167494	0.11246	0.120781	0.136144	0.232274	0.234963	0.218776	0.156675	0.109396	0.234963	0.130017	0.11722	0.11749	0.107895	0.105196	0.106905	0.100693	0.0993116	0.0952796	0.0963829	0.0961612	0.0918333	0.092045	0.0944061	0.0893305	0.094189	0.0818465	0.0781628	0.0794328	0.0893305	0.0770903	0.103992	0.0939723	0.0963829	0.072778
486	0.139637	0.177419	0.192309	0.168267	0.151356	0.162555	0.130918	0.152405	0.180302	0.157761	0.107399	0.115878	0.133045	0.224388	0.22751	0.211349	0.149968	0.10617	0.228034	0.12218	0.110917	0.110662	0.102329	0.100231	0.100693	0.0948418	0.0935406	0.0899498	0.0905733	0.0907821	0.0872971	0.0870964	0.0895365	0.084918	0.0899498	0.078343	0.0753356	0.0765597	0.0870964	0.0749894	0.0977237	0.088308	0.0912011	0.0709578
484	0.137721	0.174181	0.189234	0.165577	0.148252	0.159221	0.128825	0.147571	0.174582	0.151356	0.103753	0.11246	0.130918	0.217771	0.222331	0.206538	0.145546	0.103276	0.222844	0.115878	0.10617	0.105682	0.0981748	0.0961612	0.0961612	0.0903649	0.0891251	0.0857038	0.0864968	0.086896	0.0833681	0.0831764	0.0855067	0.0816582	0.0866962	0.0755092	0.0731139	0.0743019	0.0851138	0.0734514	0.092683	0.083946	0.0872971	0.0695024
482	0.136458	0.172584	0.187499	0.163305	0.145546	0.157036	0.12735	0.144544	0.171396	0.148252	0.101859	0.110662	0.130317	0.214289	0.218776	0.203704	0.142889	0.101859	0.219786	0.110662	0.102565	0.101859	0.0948418	0.0931108	0.0931108	0.0877001	0.0862979	0.0829851	0.0835603	0.083946	0.0809096	0.0807235	0.0829851	0.0792501	0.0843335	0.0737904	0.0714496	0.0729458	0.0835603	0.0717794	0.0891251	0.0809096	0.0845279	0.0685488
480	0.136144	0.170608	0.187068	0.162181	0.143219	0.156315	0.126765	0.144212	0.170216	0.147911	0.101391	0.109901	0.129718	0.213304	0.217771	0.202768	0.140929	0.100693	0.218273	0.108143	0.100693	0.0995405	0.0928966	0.0912011	0.0914113	0.0857038	0.0845279	0.0812831	0.0816582	0.0822243	0.0790679	0.078886	0.0810961	0.0776247	0.0827942	0.0724436	0.0704693	0.0719449	0.0818465	0.0704693	0.086896	0.0790679	0.0827942	0.0680769
478	0.135519	0.169824	0.186209	0.161065	0.140929	0.156315	0.127057	0.144877	0.171002	0.149968	0.102094	0.109901	0.130317	0.214289	0.21928	0.203236	0.140605	0.100462	0.21727	0.10666	0.1	0.0984011	0.0918333	0.0899498	0.0903649	0.084918	0.0833681	0.0799834	0.0805378	0.0810961	0.077983	0.0778037	0.0801678	0.0765597	0.0818465	0.0716143	0.0696627	0.0711214	0.0809096	0.0695024	0.08531	0.0778037	0.0816582	0.0676083
476	0.135831	0.169044	0.186638	0.160325	0.138676	0.157036	0.126474	0.146893	0.172982	0.153462	0.103276	0.110917	0.130617	0.216272	0.2208	0.204644	0.140605	0.100231	0.217771	0.106414	0.100462	0.097949	0.091622	0.0895365	0.0907821	0.084918	0.0831764	0.0799834	0.0799834	0.0807235	0.0776247	0.0772681	0.0796159	0.0762079	0.0812831	0.0711214	0.0695024	0.0711214	0.0797995	0.0683912	0.0845279	0.076913	0.0810961	0.0676083
474	0.135207	0.16788	0.186638	0.159221	0.136144	0.157398	0.126765	0.149624	0.176198	0.158125	0.104954	0.111944	0.13122	0.218776	0.222844	0.206063	0.140929	0.1	0.217771	0.107399	0.101391	0.0984011	0.092045	0.0895365	0.0914113	0.0857038	0.0837529	0.0803526	0.0805378	0.0807235	0.0776247	0.0772681	0.0796159	0.0762079	0.0812831	0.0711214	0.0693426	0.0709578	0.078886	0.0677642	0.0843335	0.0767361	0.0809096	0.0676083
472	0.134896	0.166725	0.18578	0.157761	0.133045	0.158125	0.126474	0.151705	0.178649	0.162555	0.106414	0.11272	0.131522	0.220293	0.224388	0.207014	0.140605	0.1	0.217771	0.109144	0.102802	0.1	0.092683	0.0901571	0.0931108	0.0870964	0.084918	0.0812831	0.0810961	0.0812831	0.0781628	0.0776247	0.0797995	0.0763836	0.0812831	0.0712853	0.0695024	0.0711214	0.078343	0.0666807	0.0847227	0.0770903	0.0812831	0.0677642
470	0.134586	0.165577	0.184502	0.155955	0.130317	0.157761	0.126474	0.153109	0.179887	0.165196	0.106414	0.11246	0.13213	0.220293	0.223872	0.206063	0.139316	0.0993116	0.216272	0.111429	0.103276	0.101158	0.0939723	0.0907821	0.0948418	0.088308	0.0862979	0.0822243	0.0822243	0.0820352	0.0785236	0.078343	0.0805378	0.076913	0.0814704	0.0714496	0.0695024	0.0712853	0.0776247	0.0659174	0.08531	0.0776247	0.0818465	0.0679204
468	0.133968	0.163682	0.18197	0.153462	0.12735	0.156315	0.126474	0.151705	0.178649	0.164437	0.105682	0.111173	0.131826	0.218273	0.22182	0.204644	0.137088	0.0981748	0.213304	0.11272	0.103276	0.102329	0.0946237	0.0912011	0.0959401	0.0893305	0.0872971	0.0831764	0.0827942	0.0826038	0.078886	0.0785236	0.0805378	0.076913	0.0814704	0.0714496	0.0695024	0.0712853	0.076913	0.0654636	0.0860994	0.078343	0.0822243	0.0677642
466	0.133352	0.161436	0.179061	0.150314	0.124451	0.154525	0.125893	0.149279	0.175388	0.161436	0.103514	0.109144	0.131826	0.213796	0.217771	0.201372	0.134276	0.0966051	0.209894	0.11298	0.103992	0.102565	0.0946237	0.0912011	0.0963829	0.0895365	0.0874984	0.0835603	0.0829851	0.0826038	0.078886	0.0785236	0.0803526	0.0767361	0.0810961	0.0711214	0.0691831	0.0707946	0.0760326	0.0645654	0.0862979	0.0785236	0.0826038	0.0676083
464	0.132739	0.159221	0.175388	0.146893	0.12106	0.151705	0.124738	0.145211	0.171396	0.156675	0.100693	0.106414	0.130617	0.20797	0.213304	0.197697	0.130317	0.0950605	0.205589	0.11246	0.103514	0.101859	0.094189	0.0903649	0.0959401	0.0893305	0.0872971	0.0831764	0.0826038	0.0822243	0.0785236	0.077983	0.0799834	0.0760326	0.0803526	0.0706318	0.0687068	0.0701455	0.0755092	0.0638263	0.0864968	0.0785236	0.0824138	0.0671429
462	0.130617	0.156675	0.171791	0.143219	0.118304	0.148594	0.12331	0.140929	0.165959	0.150661	0.0977237	0.103276	0.12942	0.201837	0.20797	0.193642	0.126474	0.092683	0.200447	0.111173	0.101625	0.100462	0.0928966	0.0893305	0.0946237	0.088308	0.0862979	0.0824138	0.0818465	0.0814704	0.0776247	0.0770903	0.078886	0.0753356	0.0796159	0.0696627	0.0680769	0.0695024	0.0746449	0.0630957	0.0862979	0.0781628	0.0816582	0.0665273
460	0.128825	0.153462	0.167494	0.139637	0.114815	0.144877	0.121619	0.136144	0.160694	0.14388	0.0946237	0.1	0.127644	0.195434	0.202302	0.188799	0.122462	0.0907821	0.195434	0.107647	0.0990832	0.0986279	0.091622	0.0879023	0.0928966	0.0866962	0.084918	0.0809096	0.0805378	0.0801678	0.0767361	0.0762079	0.0778037	0.0744732	0.0785236	0.0687068	0.0672977	0.0688652	0.0736207	0.0625173	0.0855067	0.0776247	0.0810961	0.0662217
458	0.126765	0.149624	0.162555	0.135519	0.111686	0.140929	0.119674	0.130918	0.154525	0.137404	0.091622	0.0966051	0.125893	0.188799	0.196789	0.184077	0.118304	0.0887156	0.189671	0.105196	0.0966051	0.0966051	0.0895365	0.0866962	0.0907821	0.084918	0.0831764	0.0792501	0.0790679	0.078886	0.0753356	0.0749894	0.0765597	0.0732825	0.0772681	0.0680769	0.0665273	0.0679204	0.0726106	0.0618016	0.0843335	0.0763836	0.0801678	0.0654636
456	0.12388	0.145546	0.157761	0.13122	0.108143	0.135831	0.11749	0.125893	0.148252	0.13122	0.0889201	0.0931108	0.123595	0.181552	0.190546	0.179061	0.114551	0.0862979	0.184077	0.101625	0.0944061	0.094189	0.0879023	0.084918	0.0887156	0.0829851	0.0812831	0.0778037	0.0772681	0.0774462	0.0739605	0.0736207	0.0751623	0.0721107	0.0760326	0.0671429	0.0657658	0.0671429	0.0721107	0.0609537	0.0827942	0.0753356	0.078886	0.0651628
454	0.120226	0.140281	0.152055	0.126183	0.104713	0.130017	0.114551	0.12106	0.142889	0.125603	0.0864968	0.0899498	0.121339	0.174582	0.184927	0.17378	0.110408	0.0845279	0.178238	0.0986279	0.0922571	0.0922571	0.0860994	0.0835603	0.0864968	0.0812831	0.0797995	0.0762079	0.0758578	0.0762079	0.0729458	0.072277	0.074131	0.0711214	0.0751623	0.0663743	0.0651628	0.0666807	0.0712853	0.060256	0.0814704	0.0743019	0.0778037	0.0647143
452	0.115611	0.134896	0.146218	0.121339	0.101158	0.124165	0.111173	0.11695	0.138038	0.12106	0.0845279	0.086896	0.118577	0.16788	0.179473	0.169044	0.10666	0.0827942	0.172584	0.0966051	0.0907821	0.0907821	0.084918	0.0824138	0.0851138	0.0797995	0.078343	0.0751623	0.074817	0.074817	0.0717794	0.0714496	0.0731139	0.0703072	0.0743019	0.0654636	0.0645654	0.0660693	0.0704693	0.0595662	0.0803526	0.0732825	0.0765597	0.0645654
450	0.111686	0.129718	0.140281	0.115878	0.0977237	0.118577	0.107647	0.11298	0.13366	0.11749	0.0829851	0.0841395	0.115878	0.161808	0.174181	0.164059	0.103276	0.0812831	0.166725	0.0946237	0.0899498	0.0901571	0.0845279	0.0818465	0.0843335	0.078886	0.0776247	0.074131	0.074131	0.0743019	0.0714496	0.0707946	0.0724436	0.0698232	0.0737904	0.0651628	0.0644169	0.0659174	0.0699842	0.0591562	0.0796159	0.0729458	0.0763836	0.0642688
448	0.106905	0.12388	0.13366	0.109901	0.094189	0.11272	0.104472	0.109144	0.130017	0.114025	0.0818465	0.0816582	0.11298	0.155239	0.169434	0.159221	0.1	0.0797995	0.161436	0.0939723	0.0897429	0.0893305	0.083946	0.0812831	0.0835603	0.0785236	0.0772681	0.0739605	0.0737904	0.0737904	0.0709578	0.0704693	0.0721107	0.0695024	0.0736207	0.0651628	0.0642688	0.0656145	0.0691831	0.0587489	0.0792501	0.0724436	0.0758578	0.0642688
446	0.101158	0.11749	0.126765	0.104232	0.0905733	0.105925	0.100462	0.105682	0.125603	0.111173	0.0805378	0.0790679	0.109901	0.148594	0.164059	0.154525	0.097051	0.078343	0.155597	0.0937562	0.0897429	0.0895365	0.0841395	0.0812831	0.0835603	0.0785236	0.076913	0.0739605	0.0736207	0.0737904	0.0707946	0.0703072	0.0721107	0.0695024	0.0734514	0.0651628	0.0642688	0.0657658	0.0687068	0.0583445	0.0790679	0.0721107	0.0758578	0.0644169
444	0.0957194	0.110662	0.119124	0.097499	0.0864968	0.0993116	0.0963829	0.101391	0.12106	0.107895	0.0794328	0.0760326	0.10666	0.140929	0.157761	0.148936	0.0933254	0.0770903	0.148252	0.0937562	0.0899498	0.0899498	0.0843335	0.0816582	0.0837529	0.0787046	0.0770903	0.0739605	0.0736207	0.0739605	0.0709578	0.0704693	0.0721107	0.0696627	0.0737904	0.0653131	0.0644169	0.0659174	0.0683912	0.0580764	0.0792501	0.0721107	0.0760326	0.0644169
442	0.0897429	0.103039	0.110408	0.0903649	0.0820352	0.0918332	0.092683	0.0966051	0.115611	0.103992	0.0778037	0.072778	0.102802	0.13122	0.150661	0.142561	0.0889201	0.0753356	0.140281	0.0946237	0.0905733	0.0901571	0.0851138	0.0822243	0.0841395	0.0790679	0.0774462	0.0744732	0.0737904	0.074131	0.0712853	0.0706318	0.0724436	0.0696627	0.0737904	0.0653131	0.0644169	0.0660693	0.0679204	0.0578096	0.0796159	0.0724436	0.0763836	0.0645654
440	0.0835603	0.0954993	0.101158	0.0826038	0.0770903	0.0845279	0.0885115	0.0909913	0.108643	0.0984011	0.0755092	0.069024	0.0993116	0.120504	0.142233	0.135831	0.0845279	0.0739605	0.13122	0.0957194	0.0912011	0.0912011	0.0857038	0.0824138	0.084918	0.0797995	0.077983	0.0749894	0.0743019	0.0744732	0.0714496	0.0709578	0.072778	0.0699842	0.0739605	0.0656145	0.0647143	0.0662217	0.0677642	0.0574116	0.0801678	0.0729458	0.0765597	0.0648634
438	0.0778037	0.0881049	0.0918333	0.074817	0.0719449	0.077268	0.084918	0.0845279	0.100462	0.0918333	0.072778	0.0647143	0.0954993	0.108143	0.131826	0.127644	0.0797995	0.0716143	0.120781	0.0961612	0.0918333	0.0918333	0.0862979	0.0831764	0.0855067	0.0801678	0.0787046	0.0751623	0.0749894	0.074817	0.0717794	0.0712853	0.072778	0.0701455	0.074131	0.0657658	0.0647143	0.0660693	0.0674528	0.0571479	0.0809096	0.0734514	0.0774462	0.0648634
436	0.0717794	0.0809096	0.0824138	0.0676083	0.0668344	0.0707946	0.0810961	0.0776247	0.0918333	0.0845279	0.0695024	0.0608135	0.091622	0.0963829	0.121339	0.119399	0.0744732	0.0698232	0.109901	0.0972747	0.092045	0.0922571	0.0866962	0.0833681	0.0855067	0.0803526	0.0787046	0.0753356	0.0749894	0.074817	0.0717794	0.0712853	0.072778	0.0699842	0.0739605	0.0657658	0.0645654	0.0660693	0.0666807	0.0566239	0.0814704	0.0737904	0.077983	0.0648634
434	0.0665273	0.0749894	0.0744732	0.0619441	0.0623735	0.0651628	0.0776247	0.0717794	0.083946	0.0772681	0.0659174	0.057544	0.0879023	0.0857038	0.111173	0.111173	0.0698232	0.0674528	0.1	0.0966051	0.091622	0.0924698	0.086896	0.0837529	0.084918	0.0799834	0.0785236	0.0753356	0.074817	0.0746449	0.0714496	0.0711214	0.0724436	0.0696627	0.0734514	0.0651628	0.0644169	0.0656145	0.0665273	0.0564937	0.0820352	0.0743019	0.077983	0.065013
432	0.0626614	0.0699842	0.0668344	0.0570164	0.0582103	0.0608135	0.0744732	0.0662217	0.0763836	0.0704693	0.0623735	0.0547016	0.0837529	0.0765597	0.101158	0.103514	0.0654636	0.0653131	0.0909913	0.0966051	0.0907821	0.0922571	0.0866962	0.0831764	0.0841395	0.0790679	0.0778037	0.074817	0.0743019	0.074131	0.0707946	0.0704693	0.0717794	0.0691831	0.0726106	0.0647143	0.0638263	0.0653131	0.0660693	0.0561048	0.0818465	0.0743019	0.0781628	0.0648634
430	0.0580764	0.0659174	0.060256	0.0529663	0.0542001	0.0570164	0.0709578	0.0613762	0.0693426	0.0647143	0.0587489	0.05236	0.0797995	0.0687068	0.091622	0.0954993	0.0616595	0.0626614	0.0826038	0.0952796	0.0897429	0.091622	0.0857038	0.0827942	0.0826038	0.0778037	0.0767361	0.0737904	0.0732825	0.0729458	0.0701455	0.0698232	0.0709578	0.0682339	0.0719449	0.064121	0.0635331	0.0647143	0.0653131	0.0557186	0.0816582	0.0743019	0.0776247	0.0645654
428	0.0544503	0.0619441	0.054325	0.0496592	0.0508159	0.0540754	0.0672977	0.0572796	0.0632412	0.0595662	0.0557186	0.0505825	0.0756833	0.06223	0.0831764	0.0879023	0.0580764	0.0609537	0.0749894	0.0939723	0.0887156	0.0905733	0.0851138	0.0822243	0.0809096	0.0762079	0.0753356	0.0724436	0.0717794	0.0719449	0.069024	0.0685488	0.0698232	0.0672977	0.0707946	0.063387	0.0626614	0.0639735	0.0645654	0.055335	0.0814704	0.074131	0.0778037	0.0644169
426	0.0512861	0.0592925	0.049204	0.0470977	0.0475335	0.05188	0.0639735	0.053827	0.0580764	0.0555904	0.0528445	0.049204	0.0712853	0.0572796	0.0751623	0.0807235	0.0550808	0.0586138	0.0683912	0.092045	0.0881049	0.0891251	0.0841395	0.0814704	0.0787046	0.0743019	0.0736207	0.0711214	0.0706318	0.0707946	0.0677642	0.0672977	0.0682339	0.0662217	0.0695024	0.06223	0.0619441	0.0629506	0.0647143	0.0549541	0.0812831	0.0737904	0.0772681	0.0642688
424	0.0487528	0.0570164	0.0451856	0.0453942	0.044978	0.0500034	0.0608135	0.0512861	0.0537032	0.0521195	0.0500035	0.0480839	0.0669885	0.0535797	0.0683912	0.0744732	0.0526017	0.0564937	0.0628058	0.0899498	0.0870964	0.088308	0.0829851	0.0805378	0.0767361	0.072778	0.0719449	0.0696627	0.0691831	0.0691831	0.0666807	0.0662217	0.0669885	0.0651628	0.0683912	0.0613762	0.061235	0.06223	0.064121	0.0545758	0.0805378	0.0734514	0.076913	0.0639735
422	0.0464515	0.0554626	0.0421697	0.044157	0.0429536	0.0490908	0.0579429	0.049204	0.0509331	0.049204	0.0472063	0.0467735	0.0629506	0.0511682	0.0629506	0.0691831	0.0508159	0.0544503	0.0587489	0.088308	0.0860994	0.0870964	0.0820352	0.0797995	0.0743019	0.0706318	0.0701455	0.0679204	0.0672977	0.0676083	0.065013	0.0647143	0.0654636	0.0638263	0.0669885	0.0603949	0.060256	0.0615177	0.0618016	0.0539511	0.0801678	0.0731139	0.0765597	0.0638263
420	0.0456037	0.0544503	0.0403645	0.0435512	0.0414	0.0484172	0.0555904	0.0474242	0.0485288	0.0479733	0.0459198	0.0468813	0.0598412	0.0498884	0.0591562	0.0645654	0.0497737	0.0530884	0.0555904	0.0864968	0.0851138	0.0857038	0.0809096	0.078886	0.072277	0.069024	0.0683912	0.0666807	0.0660693	0.0662217	0.0636796	0.063387	0.0642688	0.0626614	0.0657658	0.0594292	0.0594292	0.0603949	0.0613762	0.0534564	0.0796159	0.0726106	0.0760326	0.0635331
418	0.044978	0.0540754	0.0391742	0.0430527	0.0403645	0.0477529	0.0537032	0.0467735	0.0469894	0.0469894	0.0447713	0.0467735	0.0570164	0.0489779	0.0564937	0.0618016	0.0489779	0.05188	0.053827	0.08531	0.084918	0.0847227	0.0799834	0.0781628	0.0703072	0.0671429	0.0669885	0.0653131	0.0647143	0.0647143	0.0625173	0.06223	0.0629506	0.0615177	0.0647143	0.0583445	0.0586138	0.0597035	0.0613762	0.0532108	0.0794328	0.0724436	0.0760326	0.0635331
416	0.0435512	0.0535797	0.0383707	0.0427563	0.0398107	0.0475335	0.0522396	0.0463447	0.0458142	0.0462381	0.0438531	0.0465586	0.0549541	0.0483059	0.0544503	0.0594292	0.0483059	0.0511682	0.0524807	0.0833681	0.0841395	0.0831764	0.0790679	0.076913	0.0685488	0.0659174	0.0656145	0.0639735	0.0635331	0.0635331	0.061235	0.061235	0.0616595	0.060256	0.0636796	0.0572796	0.0576766	0.0588844	0.0603949	0.0524807	0.078886	0.072277	0.0756833	0.0632412
414	0.0432514	0.0530884	0.0377572	0.042658	0.039355	0.0475335	0.0511682	0.0458142	0.0447713	0.0457088	0.0432514	0.0465586	0.0532108	0.0479733	0.0529663	0.0576766	0.047863	0.0503501	0.0515229	0.0824138	0.0831764	0.0824138	0.0774462	0.0760326	0.0669885	0.0642688	0.064121	0.0626614	0.06223	0.0623735	0.0601174	0.0601174	0.0603949	0.0592925	0.0626614	0.0564937	0.0570164	0.0579429	0.0599791	0.0521195	0.0787046	0.0721107	0.0755092	0.0628058
412	0.0423643	0.0528445	0.0375837	0.0423643	0.0389942	0.0473151	0.0503501	0.0452898	0.044157	0.0450817	0.042658	0.0463447	0.0519996	0.0477529	0.0519996	0.0562341	0.0477529	0.0498884	0.0506991	0.0796159	0.0824138	0.0807235	0.0763836	0.074817	0.0651628	0.0628058	0.0629506	0.061235	0.0608135	0.0610942	0.0587489	0.0588844	0.0590201	0.0582103	0.0615177	0.0555904	0.0559758	0.0570164	0.0587489	0.0516416	0.0785236	0.0719449	0.0749894	0.0626614
410	0.0427563	0.052723	0.0372392	0.0422669	0.0387258	0.0474242	0.049545	0.0450817	0.0432514	0.0447713	0.0419759	0.0463447	0.0508159	0.0476431	0.0510505	0.0550808	0.0474242	0.0493174	0.0500035	0.0776247	0.0807235	0.0785236	0.0746449	0.0731139	0.0635331	0.0613762	0.0613762	0.0599791	0.0595662	0.0594292	0.057544	0.057544	0.0576766	0.0571479	0.0605341	0.0545758	0.0552077	0.0561048	0.0576766	0.0509331	0.077983	0.0712853	0.0746449	0.06223
408	0.042462	0.052723	0.0374111	0.0423643	0.0387258	0.0474242	0.0492039	0.0448745	0.0432514	0.0445656	0.0419759	0.0463447	0.0498884	0.0475335	0.0502343	0.0542001	0.0473151	0.0489779	0.0496592	0.074817	0.0792501	0.0763836	0.0726106	0.0719449	0.0616595	0.0598412	0.0598412	0.058479	0.0580764	0.0580764	0.0564937	0.0562341	0.0564937	0.0559758	0.0591562	0.0535797	0.054325	0.0554626	0.0568853	0.0504661	0.0774462	0.0704693	0.0744732	0.0618016
406	0.0418794	0.0524807	0.0372392	0.042462	0.0385478	0.0474242	0.0490908	0.0444631	0.042658	0.0443609	0.0416869	0.0465586	0.0493174	0.0475335	0.0500035	0.0535797	0.0473151	0.0488652	0.0493174	0.0717794	0.0767361	0.0739605	0.0707946	0.0699842	0.0601174	0.058479	0.058479	0.0574116	0.0566239	0.0570164	0.055335	0.055335	0.0554626	0.0550808	0.0583445	0.0528445	0.0537032	0.0545758	0.0557186	0.0497737	0.0767361	0.0701455	0.0737904	0.0615177
404	0.0408319	0.05236	0.037325	0.042658	0.0382825	0.0472063	0.0486407	0.0444631	0.0423643	0.0440555	0.0414954	0.0462381	0.0488652	0.0474242	0.0496592	0.0530884	0.0472063	0.0486407	0.049204	0.069024	0.0749894	0.0721107	0.069024	0.0682339	0.0586138	0.0574116	0.0572796	0.0563638	0.055847	0.0559758	0.0542001	0.054325	0.0544503	0.0540754	0.057544	0.0519996	0.0528445	0.0540754	0.0550808	0.0496592	0.0760326	0.0693426	0.0729458	0.0610942
402	0.0414954	0.0522396	0.0374973	0.0427563	0.0383707	0.0476431	0.0484172	0.0444631	0.0419759	0.044157	0.0414954	0.0462381	0.0486407	0.0475335	0.0494311	0.0526017	0.0469894	0.0486407	0.0493174	0.0669885	0.0732825	0.0703072	0.0674528	0.0671429	0.0574116	0.0563638	0.0564937	0.0554626	0.0549541	0.0552077	0.0534564	0.0535797	0.0535797	0.0534564	0.0568853	0.0514044	0.05236	0.0532108	0.0540754	0.0493174	0.0749894	0.0687068	0.0721107	0.0606736
400	0.0418794	0.0522396	0.0374973	0.0431519	0.0383707	0.0477529	0.0483059	0.0443609	0.0419759	0.0442588	0.0412098	0.0461318	0.0485288	0.0475335	0.0493174	0.0526017	0.0469894	0.0487528	0.049204	0.0645654	0.072277	0.0682339	0.0663743	0.0662217	0.0566239	0.0555904	0.0557186	0.0548277	0.0540754	0.0545758	0.0528445	0.0529663	0.0528445	0.0528445	0.0562341	0.0509331	0.0521195	0.0530884	0.0545758	0.0494311	0.0743019	0.0682339	0.0716143	0.0606736

## Sheet: red_hyper
Spectra sampled from the hyperspectral images taken with SPECIM IQ
Spectra 1-50: healthy red apple fruits
wavelength (nm)	1	2	3	4	5	6	7	8	9	10	11	12	13	14	15	16	17	18	19	20	21	22	23	24	25	26	27	28	29	30	31	32	33	34	35	36	37	38	39	40	41	42	43	44	45	46	47	48	49
397.32	0.0881671	0.105568	0.109049	0.118329	0.142111	0.0864269	0.175174	0.0980278	0.0788863	0.0591647	0.0939675	0.107309	0.158353	0.12181	0.118329	0.0730858	0.144432	0.134571	0.11891	0.12645	0.12935	0.12413	0.0835267	0.12355	0.0945476	0.13051	0.109049	0.0777262	0.0939675	0.12355	0.12471	0.140371	0.114269	0.0591647	0.0707657	0.140371	0.107309	0.100348	0.115429	0.100928	0.101508	0.12819	0.133411	0.0713457	0.139211	0.115429	0.13051	0.12761	0.12587
400.2	0.0909091	0.109436	0.110297	0.12193	0.147781	0.0900474	0.184834	0.101249	0.0797414	0.056872	0.093925	0.108574	0.166308	0.130978	0.120638	0.0723826	0.143473	0.135776	0.121983	0.130603	0.134856	0.127531	0.0857389	0.125808	0.0947867	0.13701	0.113313	0.0775528	0.0982335	0.129255	0.12667	0.143042	0.116329	0.0573029	0.0706592	0.145196	0.108574	0.103404	0.11676	0.102973	0.102155	0.133132	0.137441	0.0719517	0.137872	0.119345	0.13184	0.128017	0.133563
403.09	0.092844	0.11372	0.115187	0.12179	0.152238	0.0909758	0.191123	0.103486	0.0807043	0.0557798	0.095011	0.110785	0.17058	0.137564	0.12179	0.0737344	0.144587	0.137197	0.125092	0.132062	0.132428	0.127706	0.0858401	0.128807	0.0953778	0.142333	0.117755	0.0766691	0.10088	0.132062	0.129127	0.148569	0.121423	0.0568599	0.0707997	0.147469	0.110785	0.106016	0.12179	0.100917	0.104182	0.133896	0.139032	0.0737344	0.139765	0.12069	0.134263	0.128393	0.13573
405.97	0.0944079	0.112537	0.116118	0.121711	0.152353	0.0914775	0.19375	0.101974	0.0799342	0.0555921	0.0950658	0.109539	0.175	0.138816	0.121751	0.0733553	0.144455	0.137829	0.126645	0.134539	0.134868	0.128618	0.0848684	0.127632	0.0950658	0.144737	0.120066	0.0756828	0.103323	0.132938	0.129276	0.145395	0.124013	0.0565789	0.0710526	0.147368	0.109539	0.10625	0.122697	0.102336	0.103289	0.133224	0.142105	0.0733553	0.137171	0.119118	0.137171	0.127961	0.136184
408.85	0.0939439	0.113737	0.115805	0.122009	0.153323	0.089808	0.192024	0.102246	0.0788774	0.0546529	0.0936484	0.111374	0.174889	0.135007	0.120863	0.0735598	0.145347	0.136189	0.128213	0.134712	0.132644	0.128546	0.0838996	0.126145	0.0936484	0.146233	0.120236	0.0744461	0.102511	0.131167	0.128804	0.14712	0.120827	0.0549483	0.0706056	0.146233	0.111374	0.106056	0.124372	0.101034	0.102511	0.131758	0.141802	0.072969	0.133826	0.117612	0.135303	0.128508	0.139143
411.74	0.0934882	0.113483	0.115644	0.121589	0.152661	0.0902459	0.192921	0.101054	0.0799784	0.0545798	0.094569	0.111051	0.174007	0.134054	0.120238	0.0726831	0.143745	0.138071	0.128073	0.136179	0.132397	0.127803	0.0832208	0.126993	0.0929479	0.145366	0.119968	0.0743042	0.104296	0.134288	0.129695	0.145096	0.120778	0.05485	0.0699811	0.144556	0.111051	0.105107	0.124021	0.101594	0.103756	0.131856	0.142124	0.0718725	0.130775	0.119968	0.138341	0.126723	0.137801
414.63	0.0995751	0.117366	0.121349	0.129084	0.160117	0.0953266	0.202868	0.105417	0.0828685	0.0568242	0.100903	0.113914	0.183218	0.142592	0.126394	0.0764737	0.152457	0.144716	0.132767	0.142326	0.138609	0.133865	0.0876261	0.133032	0.098513	0.150823	0.125332	0.0772703	0.111259	0.140733	0.135688	0.152416	0.127191	0.0568242	0.0716941	0.151089	0.113914	0.110993	0.130112	0.106213	0.10757	0.137546	0.150027	0.0748805	0.135157	0.126129	0.143654	0.134095	0.144981
417.52	0.106406	0.123346	0.127581	0.136316	0.167284	0.0982001	0.214134	0.109052	0.086289	0.0587613	0.104817	0.119905	0.192959	0.150873	0.129698	0.078613	0.15855	0.150873	0.138698	0.146109	0.147168	0.139227	0.0913182	0.139492	0.101376	0.159873	0.131022	0.0796718	0.116199	0.146638	0.142668	0.15855	0.133139	0.05982	0.074378	0.158285	0.119905	0.118052	0.136845	0.110905	0.112229	0.144786	0.159079	0.0794071	0.138698	0.130228	0.150344	0.141874	0.148227
420.4	0.113546	0.131503	0.132823	0.143385	0.176393	0.104304	0.22366	0.117243	0.0903089	0.0623185	0.110114	0.124901	0.201743	0.153684	0.135727	0.0826512	0.163718	0.157645	0.145234	0.152099	0.158437	0.146818	0.0937417	0.144442	0.104568	0.167415	0.138896	0.0839715	0.122524	0.152099	0.151043	0.168207	0.140217	0.0639028	0.0771059	0.166887	0.124901	0.125165	0.145762	0.116715	0.116715	0.149987	0.167151	0.0831793	0.146818	0.137312	0.155004	0.148402	0.157909
423.29	0.117585	0.139995	0.140786	0.151859	0.187451	0.112049	0.231215	0.125231	0.0943844	0.0669655	0.112839	0.127603	0.208278	0.159768	0.139204	0.0846296	0.171368	0.16425	0.14975	0.159768	0.162668	0.152122	0.0988663	0.151859	0.108885	0.174268	0.144213	0.0864751	0.128394	0.160295	0.157395	0.174268	0.14764	0.068811	0.0801476	0.170314	0.127603	0.132349	0.151068	0.122331	0.119958	0.157395	0.177479	0.0859478	0.153441	0.142368	0.162932	0.155286	0.162668
426.19	0.122298	0.14233	0.144966	0.157354	0.194781	0.114391	0.234317	0.130469	0.0991038	0.0714286	0.117554	0.130206	0.21534	0.16447	0.143911	0.0877702	0.175013	0.169215	0.150237	0.16447	0.166842	0.155772	0.0991038	0.156827	0.110174	0.176595	0.147904	0.0877702	0.133632	0.164997	0.164207	0.179494	0.152346	0.0716921	0.0830258	0.168951	0.130206	0.133632	0.154718	0.126779	0.122826	0.164207	0.183448	0.0898788	0.157881	0.145756	0.168951	0.159199	0.166315
429.08	0.123649	0.142669	0.14764	0.160295	0.194042	0.11653	0.232797	0.132613	0.100712	0.0719747	0.120485	0.133667	0.216451	0.166095	0.143686	0.0888479	0.175587	0.172687	0.150804	0.163723	0.168468	0.154759	0.09913	0.157132	0.113367	0.177959	0.150013	0.0901661	0.136603	0.167985	0.166623	0.181914	0.156077	0.0740838	0.0851569	0.168468	0.133667	0.137095	0.154495	0.128131	0.122594	0.165041	0.182178	0.0912207	0.15845	0.147113	0.170841	0.165041	0.163986
431.97	0.136316	0.161053	0.160263	0.178421	0.215526	0.13	0.257105	0.147934	0.115	0.0815789	0.133947	0.145789	0.238947	0.184211	0.159211	0.101053	0.194211	0.197105	0.169474	0.181316	0.187155	0.172895	0.109474	0.174474	0.124506	0.198421	0.164474	0.102105	0.152105	0.188947	0.182943	0.200789	0.170789	0.0852632	0.0976316	0.186842	0.145789	0.155789	0.172895	0.139474	0.135	0.181842	0.203684	0.102632	0.172105	0.160789	0.191053	0.184474	0.180789
434.87	0.157135	0.183631	0.185992	0.207503	0.248951	0.150052	0.293809	0.171301	0.132739	0.0944386	0.155824	0.167104	0.27256	0.209601	0.183893	0.11936	0.22298	0.228751	0.195698	0.206978	0.21511	0.198636	0.125656	0.199108	0.145331	0.227702	0.189402	0.116999	0.176285	0.217733	0.212749	0.230588	0.198846	0.0996852	0.113851	0.214061	0.167104	0.175761	0.202518	0.161333	0.156348	0.208027	0.235572	0.120147	0.198059	0.185729	0.217996	0.215635	0.208027
437.76	0.169767	0.193608	0.204349	0.224784	0.271417	0.16457	0.314645	0.187058	0.14383	0.101415	0.166099	0.177364	0.294734	0.225832	0.197275	0.132041	0.241289	0.247053	0.209589	0.223736	0.233167	0.21509	0.135971	0.214304	0.157977	0.245545	0.206183	0.124476	0.192822	0.239717	0.225832	0.245743	0.21378	0.111082	0.127849	0.231857	0.177364	0.188368	0.219282	0.173959	0.168981	0.225046	0.256484	0.133089	0.212995	0.204873	0.237359	0.234215	0.222164
440.66	0.184149	0.212977	0.223123	0.248758	0.298457	0.181533	0.349987	0.208006	0.160607	0.114047	0.182841	0.199843	0.323568	0.24745	0.2192	0.149098	0.265568	0.276223	0.232278	0.243788	0.254512	0.236464	0.152236	0.239079	0.173686	0.26916	0.22417	0.137588	0.21266	0.266283	0.248234	0.268376	0.234894	0.126602	0.145436	0.258959	0.199843	0.206906	0.240649	0.190165	0.188072	0.24745	0.286163	0.15276	0.231494	0.22757	0.26419	0.258697	0.243003
443.56	0.198746	0.232175	0.248107	0.272917	0.324628	0.200052	0.386102	0.230609	0.177592	0.124576	0.201619	0.223296	0.356751	0.272134	0.240794	0.166362	0.293027	0.301384	0.254897	0.26691	0.279446	0.257508	0.171324	0.263254	0.193523	0.299556	0.247062	0.151476	0.233742	0.297206	0.272134	0.292505	0.264821	0.140245	0.163228	0.287281	0.223296	0.224863	0.262993	0.209715	0.204231	0.275268	0.316271	0.172891	0.253591	0.248629	0.287804	0.284147	0.262471
446.45	0.217119	0.247651	0.268789	0.294885	0.349778	0.214509	0.416862	0.249739	0.194154	0.134916	0.219207	0.236952	0.386221	0.293841	0.260177	0.186848	0.313413	0.325939	0.274602	0.28523	0.304802	0.282881	0.18476	0.281837	0.210595	0.321242	0.261743	0.161273	0.254436	0.325418	0.292276	0.313674	0.289927	0.155051	0.17928	0.308455	0.236952	0.245303	0.28523	0.224426	0.221555	0.296528	0.34238	0.190762	0.276357	0.270877	0.310543	0.309238	0.281315
449.35	0.232795	0.265381	0.296663	0.316736	0.379301	0.232013	0.44682	0.273723	0.208083	0.144421	0.234619	0.255214	0.414755	0.320646	0.280501	0.206986	0.336809	0.355057	0.299087	0.306048	0.33316	0.30683	0.20073	0.305266	0.228624	0.348279	0.282586	0.173358	0.277894	0.354015	0.315172	0.335245	0.316997	0.169708	0.198123	0.336288	0.255214	0.262774	0.309437	0.241137	0.239113	0.319604	0.370438	0.2122	0.29927	0.295881	0.334463	0.331856	0.303962
452.25	0.242835	0.273319	0.30667	0.326993	0.39161	0.241856	0.460917	0.284263	0.215216	0.149036	0.241793	0.259771	0.426785	0.328817	0.289474	0.214435	0.345492	0.364773	0.30667	0.311881	0.342887	0.314487	0.205315	0.316571	0.240229	0.36122	0.29234	0.177743	0.28765	0.371287	0.321782	0.341324	0.331162	0.176394	0.205315	0.343147	0.259771	0.272277	0.322043	0.249088	0.243616	0.331162	0.379984	0.223033	0.310138	0.302501	0.346274	0.341063	0.313184
455.16	0.246743	0.276186	0.309276	0.335158	0.399948	0.247525	0.466649	0.290516	0.220427	0.15112	0.243095	0.263418	0.433559	0.337676	0.298332	0.224075	0.355393	0.370505	0.310318	0.318656	0.34888	0.317092	0.211102	0.324127	0.242835	0.3679	0.293382	0.182387	0.293121	0.383794	0.324388	0.345232	0.337415	0.180823	0.21235	0.34888	0.263418	0.276967	0.33012	0.250912	0.247525	0.337155	0.389526	0.233194	0.317092	0.310839	0.348098	0.347056	0.313705
458.06	0.252604	0.285156	0.319531	0.342969	0.410937	0.252604	0.480208	0.296952	0.226563	0.153906	0.247396	0.267969	0.442448	0.342448	0.304167	0.230469	0.364323	0.38125	0.315885	0.325	0.358854	0.324043	0.216406	0.33151	0.251302	0.376563	0.301042	0.186198	0.302083	0.395573	0.328646	0.352083	0.347135	0.188542	0.214844	0.364323	0.267969	0.28125	0.341667	0.255208	0.250521	0.348437	0.397656	0.241667	0.325	0.320573	0.354688	0.35651	0.324219
460.96	0.256183	0.284301	0.325957	0.35069	0.419682	0.257292	0.489977	0.302786	0.23171	0.15647	0.25384	0.277011	0.451445	0.348607	0.309555	0.237959	0.366571	0.388701	0.319448	0.3283	0.367352	0.330383	0.221557	0.33585	0.255663	0.385316	0.307993	0.18776	0.304948	0.406771	0.33611	0.355897	0.353033	0.192919	0.219474	0.369695	0.277011	0.2875	0.344531	0.260609	0.251757	0.351471	0.40302	0.247071	0.331164	0.3283	0.364228	0.362666	0.329081
463.87	0.259828	0.283706	0.331338	0.35216	0.419053	0.260541	0.492192	0.309995	0.23191	0.155908	0.257158	0.279021	0.456012	0.351379	0.310515	0.238157	0.368558	0.392504	0.321791	0.330036	0.37038	0.329776	0.22228	0.337845	0.257678	0.384796	0.309214	0.188444	0.307652	0.409162	0.337585	0.362051	0.357626	0.195731	0.219677	0.374024	0.279021	0.289172	0.349037	0.258199	0.251952	0.357366	0.40734	0.249089	0.333941	0.328995	0.363873	0.364133	0.329516
466.77	0.254621	0.282999	0.327519	0.35043	0.416819	0.258006	0.494663	0.310336	0.228066	0.153866	0.251757	0.277272	0.45509	0.348347	0.305129	0.239521	0.368394	0.388961	0.319969	0.322833	0.368914	0.329081	0.221557	0.336631	0.258006	0.381932	0.30565	0.188232	0.303827	0.401718	0.336371	0.362145	0.354335	0.196303	0.218433	0.364488	0.277272	0.287425	0.35069	0.256704	0.247071	0.354074	0.404322	0.248373	0.333767	0.326738	0.363707	0.363707	0.32804
469.68	0.255663	0.281177	0.327779	0.352252	0.421505	0.258526	0.498828	0.310857	0.228586	0.152825	0.249675	0.277792	0.457954	0.345483	0.310336	0.244468	0.366406	0.388961	0.323093	0.325176	0.367613	0.332031	0.222338	0.337933	0.257485	0.388961	0.305469	0.189274	0.303046	0.401979	0.337412	0.36553	0.359542	0.194741	0.219734	0.366311	0.277792	0.286904	0.353033	0.256704	0.247071	0.356678	0.409789	0.252278	0.336631	0.32804	0.362145	0.364749	0.3283
472.59	0.259953	0.284934	0.335415	0.359875	0.431954	0.263076	0.510278	0.317721	0.233411	0.156689	0.255009	0.283633	0.472287	0.350247	0.313297	0.251626	0.372983	0.395785	0.326828	0.32943	0.372886	0.340619	0.225865	0.344612	0.260734	0.398126	0.311736	0.191257	0.309654	0.409316	0.342701	0.374707	0.36612	0.202966	0.223003	0.373666	0.283633	0.293	0.358834	0.259433	0.253188	0.367421	0.424668	0.260734	0.342961	0.334374	0.370804	0.370544	0.333073
475.5	0.266129	0.290062	0.342612	0.365245	0.440427	0.266129	0.521852	0.329084	0.237253	0.158689	0.259625	0.28564	0.477888	0.358221	0.320239	0.255723	0.383455	0.406608	0.333594	0.340271	0.377992	0.344783	0.230749	0.351288	0.26769	0.408949	0.317378	0.19667	0.313736	0.419095	0.348595	0.380333	0.374089	0.208117	0.227627	0.380853	0.28564	0.299428	0.364464	0.263076	0.255203	0.374089	0.435484	0.264568	0.351977	0.343913	0.377211	0.380333	0.336368
478.41	0.268661	0.293368	0.349285	0.372008	0.445254	0.268661	0.527178	0.330039	0.240572	0.158908	0.258778	0.287126	0.485306	0.36723	0.323537	0.259818	0.388557	0.409883	0.335241	0.344083	0.382835	0.347555	0.23173	0.356827	0.268921	0.413784	0.319896	0.20026	0.321717	0.422887	0.347724	0.385696	0.379194	0.208843	0.229909	0.388557	0.287126	0.302211	0.370871	0.262939	0.256957	0.378153	0.437191	0.269961	0.354226	0.349025	0.378934	0.381795	0.340962
481.32	0.268851	0.292252	0.353874	0.372855	0.447074	0.273271	0.527561	0.332813	0.24129	0.158346	0.26053	0.287311	0.49116	0.367135	0.326398	0.26027	0.391576	0.412116	0.335153	0.344774	0.385595	0.350234	0.236089	0.360374	0.270411	0.416537	0.321373	0.200728	0.321893	0.428237	0.351014	0.387155	0.382735	0.213469	0.228029	0.391836	0.287311	0.305252	0.374675	0.26528	0.25429	0.381175	0.442278	0.271711	0.362714	0.350065	0.384035	0.385595	0.341654
484.23	0.257544	0.277908	0.337757	0.359355	0.426639	0.260146	0.50052	0.316337	0.226847	0.148283	0.245838	0.270812	0.469043	0.349376	0.314256	0.248179	0.370708	0.388918	0.314256	0.327003	0.372268	0.336108	0.226847	0.342352	0.260666	0.395161	0.306191	0.188085	0.308273	0.413632	0.334547	0.366025	0.370968	0.204475	0.215661	0.372008	0.270812	0.289022	0.353798	0.251366	0.238033	0.367066	0.425078	0.261967	0.348595	0.337409	0.362998	0.364204	0.325963
487.14	0.246811	0.266667	0.32101	0.340016	0.400156	0.247331	0.478521	0.299662	0.21609	0.139287	0.232231	0.255663	0.448841	0.334548	0.302265	0.242645	0.353814	0.372559	0.300182	0.310596	0.356157	0.322052	0.213486	0.329602	0.250716	0.381411	0.293413	0.180161	0.293934	0.395991	0.317365	0.344962	0.354335	0.194741	0.204374	0.354074	0.255663	0.277344	0.33724	0.239521	0.223379	0.347045	0.401979	0.251237	0.330643	0.320229	0.344962	0.349128	0.309294
490.06	0.254489	0.274265	0.330991	0.345043	0.408535	0.253708	0.496487	0.30523	0.21936	0.144418	0.236014	0.260994	0.467864	0.345563	0.308873	0.250325	0.363258	0.382774	0.306792	0.315379	0.362737	0.330471	0.21936	0.337497	0.260213	0.39058	0.301848	0.186053	0.302108	0.408275	0.323185	0.351808	0.368462	0.202446	0.208951	0.364299	0.260994	0.283372	0.347905	0.243039	0.230289	0.354411	0.41504	0.259693	0.34166	0.332553	0.356492	0.358054	0.314078
492.97	0.261378	0.280884	0.33446	0.352926	0.420546	0.259558	0.511834	0.312614	0.225748	0.145384	0.238752	0.2658	0.473342	0.352926	0.318075	0.257217	0.373732	0.388296	0.308713	0.324837	0.370351	0.337841	0.224187	0.344603	0.26554	0.397399	0.305072	0.189597	0.307152	0.418466	0.3329	0.356307	0.379454	0.209883	0.213004	0.370871	0.2658	0.287906	0.361769	0.248635	0.236411	0.36645	0.425748	0.26736	0.348505	0.342523	0.360208	0.36593	0.322497
495.89	0.264759	0.284785	0.342523	0.35718	0.43199	0.261638	0.520936	0.320416	0.227048	0.145124	0.237191	0.26762	0.480884	0.355527	0.320156	0.259818	0.380234	0.392718	0.310273	0.327438	0.375813	0.342523	0.228088	0.347984	0.26684	0.402341	0.308973	0.192198	0.313914	0.425488	0.33264	0.362029	0.384655	0.213264	0.213264	0.376593	0.26762	0.296229	0.370351	0.250195	0.236151	0.375033	0.43199	0.273082	0.357607	0.348244	0.36541	0.36801	0.324057
498.8	0.268661	0.281144	0.344603	0.355787	0.43251	0.262939	0.522497	0.319636	0.223927	0.141222	0.237451	0.2658	0.476203	0.353186	0.319376	0.259038	0.377633	0.39204	0.308973	0.325878	0.372172	0.344603	0.226528	0.346944	0.264759	0.405462	0.306112	0.189597	0.311573	0.423407	0.327178	0.363069	0.389337	0.214304	0.212224	0.376333	0.2658	0.295969	0.36593	0.246814	0.23329	0.371391	0.43251	0.271521	0.359948	0.352406	0.362809	0.364724	0.320936
501.72	0.264308	0.278876	0.343652	0.348855	0.425078	0.261186	0.515869	0.318158	0.217482	0.137913	0.229448	0.262747	0.468783	0.347555	0.316337	0.260406	0.369667	0.383975	0.299688	0.319979	0.368626	0.345734	0.221124	0.342872	0.260406	0.397866	0.299428	0.186785	0.309833	0.418835	0.326743	0.359001	0.382154	0.21514	0.207076	0.372008	0.262747	0.292664	0.361342	0.238814	0.224766	0.368366	0.426899	0.271072	0.35796	0.352497	0.3564	0.353798	0.311915
504.64	0.273933	0.287201	0.352497	0.355972	0.438085	0.26795	0.528616	0.327348	0.218002	0.139698	0.231009	0.263788	0.479053	0.351197	0.323881	0.269251	0.379553	0.3923	0.30385	0.3218	0.37513	0.350937	0.226847	0.350937	0.265609	0.413892	0.306972	0.191727	0.317118	0.430281	0.336889	0.358741	0.395682	0.222425	0.210978	0.380593	0.263788	0.298647	0.368106	0.240895	0.225546	0.379032	0.435224	0.281998	0.367066	0.367326	0.360042	0.362643	0.318158
507.56	0.283151	0.293032	0.365055	0.362714	0.443318	0.274831	0.537441	0.336973	0.221789	0.141966	0.230889	0.265211	0.49194	0.355954	0.334893	0.278211	0.391316	0.397036	0.309932	0.329173	0.379875	0.365315	0.231669	0.359334	0.269371	0.425377	0.313394	0.192928	0.326053	0.445138	0.341914	0.363495	0.407176	0.231669	0.215289	0.382475	0.265211	0.308632	0.382215	0.24675	0.224649	0.386635	0.443838	0.293812	0.380135	0.382735	0.363589	0.367915	0.322153
510.48	0.288166	0.29883	0.369571	0.361248	0.447594	0.277503	0.543563	0.342003	0.222627	0.138622	0.228869	0.261899	0.493628	0.356567	0.343303	0.282705	0.397139	0.4	0.313914	0.330299	0.382055	0.371131	0.23459	0.364889	0.276203	0.431469	0.317555	0.196879	0.331079	0.452796	0.341482	0.364629	0.417425	0.237451	0.215865	0.388036	0.261899	0.311834	0.388817	0.244473	0.223147	0.387516	0.449155	0.302471	0.385696	0.387516	0.367326	0.369311	0.321977
513.4	0.290767	0.297269	0.369311	0.358648	0.445254	0.278804	0.537841	0.342783	0.221847	0.137581	0.223667	0.258257	0.485566	0.355787	0.344343	0.286086	0.40026	0.393238	0.307672	0.326918	0.374252	0.370871	0.23277	0.36827	0.274122	0.431469	0.318856	0.194018	0.332726	0.453694	0.337321	0.359428	0.420026	0.238752	0.209623	0.385436	0.258257	0.312614	0.384915	0.241873	0.222627	0.385956	0.446294	0.304811	0.386736	0.391157	0.364889	0.364629	0.316775
516.33	0.280843	0.285268	0.357887	0.344612	0.430765	0.271213	0.515096	0.331598	0.210047	0.130661	0.208745	0.243883	0.4633	0.337845	0.332119	0.279802	0.38912	0.371681	0.292556	0.310776	0.36101	0.362572	0.22202	0.355023	0.263404	0.424518	0.305049	0.185841	0.320666	0.434669	0.323009	0.339927	0.40786	0.233732	0.20328	0.371421	0.243883	0.302447	0.367777	0.228527	0.210047	0.370901	0.429204	0.29646	0.378188	0.382093	0.350078	0.347736	0.302447
519.25	0.284301	0.29133	0.359281	0.342359	0.428534	0.270763	0.514449	0.330903	0.206457	0.130435	0.205415	0.240042	0.461078	0.334028	0.334809	0.286384	0.392085	0.370997	0.289844	0.308513	0.35798	0.362666	0.221817	0.355376	0.263213	0.426972	0.30591	0.187191	0.325436	0.438167	0.324134	0.336371	0.41031	0.237959	0.203072	0.371778	0.240042	0.301224	0.367873	0.225722	0.203332	0.369435	0.428795	0.301562	0.384535	0.385577	0.347826	0.345743	0.302525
522.18	0.30437	0.308793	0.379032	0.360042	0.453174	0.2859	0.546566	0.348595	0.21514	0.137097	0.211033	0.248959	0.482696	0.347034	0.353278	0.30437	0.414412	0.387458	0.302289	0.327003	0.371748	0.387617	0.23283	0.378772	0.275234	0.450832	0.323361	0.19615	0.340271	0.458377	0.33923	0.348075	0.434964	0.253382	0.212279	0.3923	0.248959	0.320499	0.388137	0.235952	0.206816	0.389958	0.44641	0.319199	0.405047	0.408429	0.358481	0.360656	0.312955
525.1	0.307932	0.312094	0.384495	0.362029	0.455917	0.291547	0.550065	0.355267	0.214304	0.136021	0.210663	0.253576	0.487646	0.351197	0.357867	0.305592	0.420546	0.388036	0.30143	0.322757	0.374772	0.396359	0.231469	0.384395	0.278804	0.459558	0.326918	0.196359	0.343563	0.462679	0.342783	0.348765	0.442913	0.259298	0.212744	0.395059	0.253576	0.324837	0.393758	0.236151	0.205202	0.397399	0.451756	0.325358	0.415345	0.417685	0.363589	0.362549	0.310793
528.03	0.311313	0.313215	0.389597	0.364109	0.455657	0.292848	0.551625	0.357607	0.215345	0.136021	0.210663	0.251235	0.491547	0.350585	0.359948	0.311053	0.426268	0.389077	0.302731	0.326398	0.380234	0.39922	0.23173	0.386736	0.280364	0.46606	0.327958	0.19974	0.347464	0.46632	0.346424	0.346944	0.446034	0.262419	0.215345	0.396619	0.251235	0.327178	0.396619	0.23355	0.204681	0.397919	0.455917	0.331339	0.420546	0.424967	0.363329	0.361769	0.311313
530.96	0.322413	0.321893	0.397036	0.367135	0.467759	0.298232	0.568383	0.364015	0.216329	0.139366	0.214509	0.24857	0.4974	0.356474	0.366615	0.318773	0.434997	0.394176	0.308372	0.328393	0.391316	0.407176	0.23765	0.394956	0.284711	0.476339	0.336453	0.204108	0.354914	0.481019	0.350494	0.354134	0.455278	0.271451	0.217889	0.403276	0.24857	0.336453	0.403016	0.236349	0.205408	0.406916	0.464899	0.336713	0.429797	0.431617	0.369475	0.367655	0.316173
533.89	0.322497	0.320593	0.394696	0.365575	0.466459	0.297789	0.565523	0.363755	0.216069	0.137285	0.210348	0.24467	0.49272	0.354394	0.368435	0.321893	0.435517	0.390796	0.308192	0.325273	0.389756	0.407696	0.235829	0.396256	0.283931	0.473602	0.331253	0.202341	0.353354	0.478939	0.346854	0.348414	0.455278	0.269371	0.216329	0.403016	0.24467	0.334633	0.403276	0.236089	0.205148	0.403536	0.462038	0.338534	0.432917	0.438118	0.362714	0.363755	0.312533
536.82	0.321717	0.318856	0.392198	0.363589	0.460858	0.295969	0.563069	0.363329	0.216125	0.136541	0.209363	0.242653	0.487126	0.356827	0.36801	0.319116	0.437191	0.389857	0.30091	0.326398	0.383875	0.403641	0.235111	0.397659	0.281925	0.475423	0.331339	0.20156	0.352926	0.476463	0.344863	0.345644	0.454616	0.271001	0.215345	0.40052	0.242653	0.3329	0.402601	0.235371	0.205202	0.402601	0.458518	0.340962	0.430689	0.437191	0.361508	0.362809	0.310273
539.75	0.31694	0.314078	0.386937	0.357273	0.45173	0.289878	0.554775	0.356232	0.212334	0.133229	0.199844	0.237315	0.478012	0.348426	0.360916	0.311215	0.430133	0.379391	0.294822	0.318241	0.372886	0.396565	0.230289	0.385376	0.278949	0.467343	0.324746	0.195941	0.346604	0.467864	0.337237	0.337237	0.449649	0.265157	0.210252	0.397086	0.237315	0.328129	0.395785	0.228467	0.199584	0.395004	0.449909	0.334114	0.422587	0.432475	0.35311	0.35415	0.303669
542.68	0.314858	0.313297	0.383555	0.352069	0.444965	0.287015	0.54905	0.355451	0.209992	0.133229	0.198543	0.233932	0.471246	0.34192	0.359094	0.311736	0.420094	0.375228	0.290138	0.315118	0.367682	0.391361	0.225605	0.384075	0.277127	0.465782	0.322925	0.197242	0.34088	0.46396	0.335675	0.334374	0.442883	0.261775	0.20791	0.39006	0.233932	0.326047	0.393182	0.225085	0.19542	0.388499	0.448348	0.331512	0.418683	0.428832	0.349206	0.350507	0.296643
545.62	0.319542	0.313817	0.387978	0.354671	0.45121	0.289097	0.554254	0.36534	0.210513	0.13375	0.199584	0.235753	0.476971	0.34166	0.361436	0.315639	0.423627	0.376627	0.293521	0.314858	0.370544	0.396565	0.227426	0.386677	0.278689	0.471246	0.322925	0.197242	0.345043	0.466563	0.336456	0.332292	0.448608	0.264117	0.210773	0.390942	0.235753	0.32917	0.395264	0.224824	0.194379	0.396045	0.445862	0.334895	0.422066	0.434036	0.351548	0.353462	0.299245
548.55	0.321707	0.314159	0.385216	0.355284	0.448464	0.288391	0.548152	0.363873	0.209526	0.133004	0.197814	0.236856	0.475534	0.340708	0.36075	0.31442	0.422436	0.373764	0.289433	0.313639	0.373243	0.395367	0.228267	0.387819	0.279021	0.469807	0.325612	0.197293	0.34305	0.464862	0.337845	0.330557	0.447683	0.266528	0.211348	0.390942	0.236856	0.329516	0.391723	0.223321	0.193909	0.394846	0.445457	0.334201	0.420614	0.434409	0.350078	0.350859	0.297241
551.49	0.320052	0.317365	0.386878	0.354595	0.446354	0.290549	0.548555	0.364228	0.211924	0.134861	0.196043	0.234054	0.469409	0.341317	0.356938	0.316406	0.427233	0.37334	0.290289	0.313542	0.371778	0.393908	0.227545	0.385577	0.284041	0.471752	0.324395	0.196563	0.343229	0.467187	0.338454	0.329081	0.452486	0.267708	0.209841	0.390365	0.234054	0.33099	0.394531	0.2239	0.195782	0.393229	0.44754	0.334028	0.424369	0.436605	0.351211	0.348086	0.29888
554.43	0.320052	0.316406	0.389583	0.355208	0.450378	0.289844	0.553385	0.36276	0.211979	0.136198	0.198698	0.238021	0.470313	0.341235	0.35651	0.317448	0.430581	0.372656	0.28724	0.310156	0.376042	0.395312	0.230208	0.389062	0.285156	0.475905	0.327604	0.196094	0.347656	0.472917	0.340104	0.33099	0.454427	0.269271	0.211198	0.390625	0.238021	0.33099	0.394271	0.225521	0.196875	0.394271	0.44974	0.336198	0.428125	0.438021	0.350781	0.348437	0.297917
557.36	0.318134	0.312663	0.385096	0.34914	0.447629	0.28791	0.540386	0.35852	0.208702	0.136008	0.197238	0.232152	0.465607	0.337415	0.352006	0.312142	0.422616	0.371027	0.284784	0.306931	0.374153	0.392652	0.224336	0.381449	0.280875	0.467431	0.322824	0.195154	0.343498	0.467553	0.338458	0.326212	0.445805	0.265763	0.210787	0.386139	0.232152	0.327514	0.39135	0.223814	0.197238	0.386399	0.450495	0.333246	0.417144	0.430954	0.349401	0.343669	0.295987
560.3	0.316819	0.308475	0.38279	0.349413	0.442503	0.284485	0.532986	0.360887	0.209909	0.138201	0.192488	0.232334	0.461278	0.333768	0.34811	0.315515	0.418253	0.371578	0.28292	0.308735	0.373924	0.392177	0.221382	0.378879	0.280052	0.466493	0.320991	0.193481	0.341069	0.467014	0.336636	0.320209	0.445632	0.264407	0.210169	0.385398	0.232334	0.325684	0.389309	0.221121	0.195306	0.384615	0.442764	0.3309	0.41382	0.426597	0.34837	0.344198	0.290743
563.24	0.321335	0.316901	0.391497	0.354982	0.450704	0.288732	0.542656	0.372457	0.216223	0.142932	0.197705	0.235524	0.470266	0.340897	0.352113	0.323245	0.426708	0.375326	0.293688	0.314554	0.384194	0.397496	0.227439	0.387585	0.286385	0.473396	0.328899	0.197183	0.348552	0.480564	0.343505	0.325248	0.451487	0.271779	0.216484	0.388367	0.235524	0.336202	0.398539	0.231612	0.197183	0.393062	0.452791	0.339593	0.422535	0.435576	0.355503	0.352895	0.294992
566.18	0.324113	0.319937	0.400313	0.359864	0.456681	0.292798	0.547756	0.382829	0.223121	0.149791	0.200939	0.238779	0.472599	0.346385	0.350731	0.327244	0.425887	0.378752	0.295668	0.318977	0.390658	0.396763	0.231733	0.389875	0.287578	0.478079	0.333246	0.198852	0.355689	0.487735	0.35047	0.3262	0.458768	0.27453	0.223121	0.391962	0.238779	0.339509	0.402923	0.234603	0.202505	0.396138	0.457724	0.345511	0.42928	0.43763	0.358914	0.353955	0.298278
569.12	0.328721	0.326371	0.405483	0.361619	0.458747	0.296345	0.549086	0.388773	0.231854	0.154569	0.206527	0.241253	0.475979	0.35248	0.351958	0.329765	0.431071	0.384856	0.299739	0.327676	0.393473	0.394256	0.232376	0.390862	0.289556	0.480418	0.334465	0.201828	0.36188	0.4953	0.355614	0.325849	0.464491	0.279112	0.229765	0.394517	0.241253	0.342298	0.406788	0.239426	0.208094	0.401567	0.461097	0.350653	0.42611	0.436292	0.367885	0.358747	0.303655
572.07	0.33638	0.332463	0.414991	0.375294	0.468268	0.302769	0.555498	0.400104	0.243667	0.164795	0.216244	0.248368	0.493079	0.362758	0.361808	0.341865	0.437451	0.395665	0.310867	0.335858	0.404544	0.405589	0.236876	0.399843	0.296944	0.491512	0.347088	0.207158	0.369548	0.510316	0.363803	0.334813	0.473492	0.284408	0.240794	0.402977	0.248368	0.351789	0.42387	0.248629	0.219117	0.407156	0.472186	0.355277	0.435884	0.442268	0.380256	0.367981	0.315748
575.01	0.347008	0.343089	0.425137	0.388816	0.480272	0.3133	0.569114	0.418343	0.25771	0.178207	0.226287	0.260517	0.512934	0.377058	0.366867	0.351189	0.446825	0.411811	0.324536	0.345702	0.421218	0.417821	0.246668	0.410766	0.313562	0.503789	0.361902	0.211654	0.382545	0.528351	0.382545	0.347269	0.484714	0.291351	0.252156	0.414685	0.260517	0.362425	0.43376	0.262346	0.228176	0.414685	0.488895	0.366344	0.444996	0.449177	0.391952	0.383329	0.327672
577.96	0.351542	0.351803	0.437794	0.401986	0.492943	0.322269	0.577365	0.432828	0.273393	0.192629	0.239937	0.273915	0.530842	0.3931	0.373758	0.365395	0.458965	0.425248	0.341438	0.360429	0.431783	0.427601	0.254574	0.418191	0.324098	0.510716	0.372452	0.216675	0.397804	0.542865	0.396759	0.360429	0.495034	0.30162	0.266597	0.422112	0.273915	0.375065	0.445374	0.278881	0.242812	0.418714	0.502091	0.378202	0.459749	0.455567	0.408259	0.396236	0.341871
580.9	0.364444	0.36915	0.460915	0.424575	0.51451	0.338824	0.600523	0.459869	0.301176	0.213072	0.264575	0.293333	0.560523	0.416732	0.385359	0.386768	0.475817	0.446013	0.363137	0.383107	0.458301	0.447059	0.267974	0.435556	0.339869	0.529935	0.396078	0.230588	0.418301	0.574118	0.421176	0.384314	0.516863	0.31451	0.287059	0.444967	0.293333	0.395817	0.467974	0.304837	0.265098	0.437386	0.528105	0.396863	0.476078	0.472418	0.433725	0.419085	0.36366
583.85	0.376209	0.381699	0.477124	0.44549	0.540654	0.356863	0.621176	0.482876	0.324444	0.234771	0.285752	0.316078	0.584314	0.445229	0.395817	0.403137	0.492288	0.471895	0.384937	0.404706	0.481046	0.458039	0.281119	0.451242	0.358431	0.544575	0.416732	0.242353	0.435033	0.600261	0.44183	0.406642	0.535425	0.329236	0.30719	0.460915	0.316078	0.412026	0.49281	0.326797	0.285752	0.452144	0.547451	0.413333	0.490196	0.486536	0.460915	0.44	0.386667
586.8	0.377126	0.391521	0.484428	0.452238	0.548024	0.361947	0.623659	0.493326	0.336561	0.252028	0.298613	0.325831	0.598011	0.457472	0.396755	0.4067	0.494897	0.478932	0.396493	0.416383	0.489401	0.457734	0.287359	0.455902	0.364826	0.546977	0.423711	0.244962	0.440984	0.605601	0.445695	0.422141	0.537817	0.331327	0.317718	0.46637	0.325831	0.418739	0.506674	0.340225	0.300968	0.45721	0.552094	0.417168	0.498561	0.483381	0.470557	0.451714	0.400157
589.75	0.377784	0.389835	0.487032	0.459261	0.54755	0.363636	0.620121	0.494891	0.352633	0.268797	0.313859	0.334818	0.601781	0.464501	0.393868	0.409329	0.491614	0.487556	0.40503	0.427299	0.498297	0.456641	0.2929	0.455593	0.3694	0.541787	0.430556	0.249149	0.443542	0.610165	0.456903	0.43673	0.538119	0.334294	0.332722	0.466597	0.334818	0.422694	0.508386	0.356394	0.315693	0.453497	0.556458	0.418129	0.497511	0.478774	0.481268	0.457951	0.409853
592.7	0.388889	0.406184	0.500786	0.479298	0.564203	0.374476	0.638627	0.516771	0.381813	0.300314	0.341981	0.354822	0.629979	0.492662	0.403826	0.428983	0.511792	0.514675	0.434224	0.453878	0.520577	0.472222	0.306946	0.463574	0.388467	0.556866	0.451258	0.259958	0.462526	0.627358	0.480472	0.46174	0.554507	0.345478	0.354036	0.488994	0.354822	0.438941	0.530136	0.384696	0.341457	0.47156	0.582285	0.436583	0.511792	0.493449	0.509958	0.48087	0.433962
595.65	0.400681	0.421646	0.521887	0.505241	0.586478	0.391509	0.660901	0.538663	0.416667	0.328878	0.367925	0.377621	0.658281	0.523061	0.417715	0.447589	0.530398	0.538522	0.46305	0.479822	0.545335	0.492267	0.325734	0.48519	0.407233	0.578354	0.472222	0.272799	0.482966	0.65435	0.505765	0.498428	0.573375	0.358491	0.381027	0.511792	0.377621	0.459382	0.552149	0.415356	0.374476	0.486897	0.60718	0.45414	0.53695	0.50891	0.540094	0.5076	0.465409
598.6	0.411641	0.434714	0.536969	0.52517	0.604877	0.404824	0.680388	0.560566	0.44258	0.361038	0.396959	0.403776	0.68537	0.549816	0.422129	0.461982	0.542213	0.562402	0.485055	0.504457	0.565024	0.495673	0.339014	0.496592	0.428946	0.588096	0.49161	0.28474	0.497902	0.67226	0.523335	0.527006	0.587572	0.369166	0.401416	0.523073	0.403776	0.471421	0.565548	0.442172	0.407184	0.496854	0.625328	0.468275	0.5476	0.519664	0.567908	0.529103	0.491214
601.55	0.416164	0.441501	0.551154	0.541186	0.616212	0.412907	0.693337	0.572665	0.466159	0.38851	0.424449	0.42235	0.708027	0.568617	0.426023	0.474029	0.550105	0.578436	0.502886	0.526109	0.579486	0.506034	0.351784	0.50787	0.43914	0.595488	0.508657	0.291186	0.505509	0.686779	0.539874	0.553253	0.59575	0.375918	0.419989	0.540661	0.42235	0.482686	0.581584	0.465635	0.428646	0.504722	0.641396	0.478489	0.556663	0.519675	0.59302	0.545908	0.511152
604.51	0.422724	0.453949	0.561795	0.558121	0.633954	0.422986	0.705064	0.587772	0.488848	0.414589	0.447652	0.436893	0.724744	0.593283	0.436368	0.485962	0.560745	0.601942	0.526109	0.54357	0.59407	0.515088	0.363422	0.513251	0.451325	0.604828	0.521385	0.300184	0.516925	0.699292	0.556022	0.582524	0.605615	0.385988	0.440042	0.558384	0.436893	0.49016	0.598268	0.487536	0.459197	0.512202	0.655996	0.48911	0.56888	0.526109	0.615324	0.564419	0.533456
607.46	0.42021	0.449344	0.56273	0.56524	0.634121	0.424672	0.706562	0.585827	0.502362	0.425984	0.462205	0.450394	0.728084	0.599213	0.431496	0.488842	0.56168	0.608924	0.534261	0.549606	0.598425	0.504987	0.36273	0.511024	0.449869	0.600262	0.522047	0.304462	0.517848	0.698425	0.555643	0.593963	0.60315	0.386614	0.447769	0.561155	0.450394	0.487792	0.598582	0.501837	0.476115	0.512861	0.659318	0.488976	0.565354	0.524147	0.620997	0.571129	0.545144
610.42	0.411718	0.444036	0.551498	0.560431	0.631897	0.421177	0.69732	0.581976	0.508671	0.436005	0.470573	0.454545	0.727464	0.602733	0.423542	0.4866	0.546768	0.610089	0.539937	0.550184	0.598266	0.499737	0.360483	0.504204	0.451393	0.588282	0.514714	0.302154	0.503941	0.687336	0.555701	0.598529	0.597215	0.382028	0.452706	0.554651	0.454545	0.486863	0.593536	0.504729	0.486863	0.511561	0.653967	0.484235	0.5536	0.512086	0.616132	0.570152	0.549658
613.38	0.398896	0.434131	0.536945	0.554299	0.62214	0.414673	0.682356	0.574021	0.506968	0.441757	0.476729	0.452275	0.718906	0.596371	0.411517	0.477255	0.533	0.605838	0.537612	0.545622	0.587694	0.485143	0.355509	0.491717	0.445701	0.582172	0.505653	0.297397	0.495398	0.675256	0.5472	0.601104	0.581383	0.373915	0.449382	0.546674	0.452275	0.474362	0.584801	0.505128	0.490665	0.502498	0.645543	0.472785	0.540889	0.497765	0.614252	0.56771	0.548777
616.34	0.38747	0.425	0.523947	0.546579	0.608684	0.406053	0.668158	0.558158	0.509871	0.443158	0.476441	0.447895	0.708947	0.591579	0.399211	0.469211	0.520789	0.598158	0.531053	0.539737	0.581842	0.471842	0.354737	0.482368	0.434211	0.565789	0.494341	0.296579	0.483421	0.663684	0.535789	0.603684	0.568947	0.365	0.446842	0.538947	0.447895	0.461579	0.573684	0.508947	0.491972	0.494211	0.635526	0.463684	0.526842	0.485789	0.612368	0.560263	0.542895
619.3	0.383684	0.419737	0.522632	0.550263	0.611579	0.402105	0.664474	0.557368	0.51303	0.449737	0.48776	0.454593	0.711579	0.590155	0.400263	0.463421	0.516053	0.602632	0.535	0.541316	0.578684	0.467895	0.353684	0.475789	0.432368	0.558684	0.497368	0.296842	0.4796	0.653856	0.533684	0.607105	0.563421	0.362895	0.454474	0.542368	0.454593	0.458805	0.571729	0.514083	0.502764	0.493684	0.633158	0.461579	0.520789	0.482632	0.613319	0.565263	0.547632
622.26	0.376251	0.408373	0.512112	0.544234	0.605582	0.398631	0.651659	0.54792	0.5133	0.453923	0.489995	0.456293	0.704845	0.589521	0.393102	0.461295	0.507243	0.599789	0.535808	0.538178	0.573196	0.459189	0.349131	0.469984	0.429173	0.550026	0.487362	0.294629	0.469194	0.644286	0.52633	0.608902	0.557925	0.359136	0.450764	0.540021	0.456293	0.452607	0.563454	0.509086	0.501975	0.484466	0.626382	0.45445	0.513955	0.470248	0.610584	0.561611	0.54476
625.22	0.364259	0.403005	0.499736	0.535319	0.592251	0.388245	0.638376	0.535055	0.504217	0.452293	0.484713	0.443068	0.68582	0.5767	0.380337	0.453347	0.492884	0.588034	0.526094	0.529784	0.562994	0.445177	0.343437	0.456774	0.41961	0.540854	0.476542	0.290722	0.45941	0.624143	0.51476	0.59884	0.541908	0.348972	0.445967	0.530311	0.443068	0.441223	0.551133	0.505008	0.502899	0.474697	0.612283	0.44544	0.501318	0.45651	0.602794	0.554296	0.534265
628.18	0.357068	0.397679	0.493671	0.534019	0.583333	0.383703	0.633703	0.528745	0.502373	0.447785	0.482595	0.443038	0.681435	0.572257	0.374736	0.450949	0.48365	0.582432	0.525844	0.522416	0.555643	0.436709	0.339399	0.44843	0.415084	0.531118	0.470852	0.286129	0.450158	0.614979	0.508966	0.595464	0.534546	0.344409	0.443829	0.527954	0.443038	0.434863	0.540348	0.504747	0.503956	0.469937	0.603903	0.437764	0.494198	0.451741	0.596255	0.54814	0.532173
631.15	0.35277	0.389974	0.486936	0.525205	0.580211	0.37942	0.624274	0.516623	0.499208	0.448021	0.477309	0.43905	0.677045	0.568338	0.365435	0.443917	0.477836	0.578628	0.523219	0.521108	0.550396	0.431398	0.336675	0.446556	0.411873	0.523747	0.464239	0.283905	0.443536	0.607916	0.502375	0.59314	0.52533	0.33905	0.441689	0.525066	0.43905	0.429024	0.535884	0.503958	0.500792	0.465963	0.6	0.434037	0.48628	0.44591	0.59314	0.544327	0.531275
634.11	0.349169	0.38427	0.482185	0.521119	0.576141	0.37688	0.621272	0.514648	0.499868	0.448667	0.481657	0.438638	0.668691	0.56664	0.366851	0.443125	0.476115	0.57535	0.522829	0.517551	0.54579	0.428609	0.334917	0.438902	0.406968	0.519134	0.461599	0.282396	0.439546	0.604805	0.500132	0.590393	0.517551	0.334653	0.442597	0.526524	0.438638	0.423442	0.529303	0.504091	0.508314	0.462919	0.596727	0.431512	0.484033	0.443917	0.588546	0.544207	0.530483
637.08	0.339493	0.378564	0.473726	0.515047	0.570222	0.371436	0.616156	0.503432	0.494851	0.443359	0.476505	0.433738	0.661035	0.56151	0.360612	0.436642	0.468585	0.574446	0.518215	0.510032	0.539863	0.416843	0.327964	0.434794	0.405227	0.511088	0.45169	0.280095	0.43057	0.591341	0.488912	0.584477	0.512936	0.330781	0.441922	0.521119	0.433738	0.413147	0.522175	0.49604	0.502245	0.456441	0.591605	0.425026	0.478089	0.435586	0.581727	0.536959	0.525871
640.04	0.324353	0.359746	0.452456	0.496302	0.549921	0.353407	0.594559	0.482303	0.473323	0.422081	0.463022	0.418648	0.641838	0.54094	0.343634	0.42261	0.447702	0.55309	0.501057	0.493397	0.520074	0.39831	0.314052	0.419968	0.38748	0.48785	0.434496	0.27047	0.407818	0.569466	0.468304	0.566033	0.492734	0.315108	0.424306	0.500528	0.418648	0.394612	0.497359	0.476228	0.485209	0.438986	0.567353	0.408082	0.455626	0.415214	0.563805	0.518225	0.507396
643.01	0.302141	0.338884	0.425324	0.468676	0.519429	0.332805	0.565045	0.456901	0.442242	0.396775	0.439863	0.399418	0.609833	0.51705	0.323288	0.401533	0.419773	0.524451	0.479778	0.463389	0.493125	0.374042	0.296854	0.396351	0.366473	0.462596	0.404177	0.257996	0.383822	0.535818	0.439186	0.534761	0.467354	0.294475	0.403648	0.474755	0.399418	0.368755	0.468411	0.446735	0.460481	0.41898	0.540312	0.390431	0.427703	0.388316	0.534902	0.492202	0.484536
645.98	0.280159	0.313046	0.40037	0.441005	0.491799	0.310053	0.532804	0.424339	0.410847	0.368254	0.412014	0.371429	0.577513	0.485714	0.300794	0.373545	0.391005	0.493386	0.449735	0.428307	0.459524	0.350794	0.279704	0.372751	0.342593	0.430952	0.375397	0.239153	0.356349	0.5	0.409788	0.50291	0.437566	0.275397	0.374868	0.444827	0.371429	0.338095	0.438624	0.415608	0.431481	0.398148	0.504762	0.360847	0.397619	0.360847	0.502249	0.460317	0.451587
648.95	0.259269	0.289195	0.374735	0.410752	0.459481	0.286811	0.504237	0.39142	0.380297	0.338189	0.38268	0.351165	0.539195	0.456038	0.28072	0.349311	0.362818	0.46107	0.425318	0.399364	0.425847	0.324682	0.263506	0.346928	0.317532	0.398305	0.348782	0.225106	0.328655	0.465572	0.378178	0.470869	0.411547	0.25715	0.347987	0.419756	0.351165	0.317532	0.411017	0.386123	0.40678	0.376059	0.469934	0.337924	0.368644	0.335805	0.472193	0.432733	0.418167
651.92	0.245163	0.274583	0.35489	0.392261	0.443414	0.273522	0.478399	0.372118	0.362841	0.31964	0.367082	0.337927	0.514846	0.433192	0.268222	0.332096	0.347999	0.444474	0.407633	0.377684	0.410284	0.311158	0.250464	0.333422	0.306653	0.381394	0.328651	0.216274	0.311423	0.442089	0.359926	0.453485	0.393321	0.242513	0.332627	0.401802	0.337927	0.301167	0.387858	0.368142	0.387225	0.359131	0.454545	0.323085	0.351975	0.319905	0.45057	0.41691	0.399682
654.89	0.224495	0.252922	0.325186	0.362115	0.41153	0.252125	0.44474	0.344846	0.329968	0.292508	0.336168	0.309777	0.477418	0.400372	0.246812	0.303135	0.319341	0.411265	0.374601	0.348565	0.380181	0.283475	0.229809	0.304463	0.283741	0.353082	0.300478	0.199522	0.285069	0.405951	0.331562	0.421626	0.359724	0.222635	0.304198	0.373007	0.309777	0.274973	0.357067	0.335547	0.356536	0.334219	0.419501	0.295696	0.321818	0.292242	0.410202	0.384963	0.36796
657.87	0.211646	0.237171	0.307099	0.345653	0.392553	0.236905	0.424089	0.324382	0.314278	0.27599	0.320128	0.293273	0.456793	0.378357	0.23398	0.286094	0.300452	0.392715	0.3523	0.330053	0.362138	0.267748	0.216964	0.286626	0.26695	0.333156	0.283701	0.19197	0.269609	0.384206	0.313746	0.399894	0.339803	0.211646	0.287158	0.355491	0.293273	0.257112	0.341133	0.318266	0.339006	0.320394	0.399362	0.277586	0.300718	0.276522	0.391385	0.367987	0.34645
660.84	0.203187	0.22656	0.294555	0.336521	0.383001	0.228951	0.41328	0.313147	0.301195	0.262417	0.30757	0.283665	0.444622	0.361753	0.226355	0.276228	0.289774	0.384064	0.336786	0.316335	0.355378	0.256574	0.212749	0.278619	0.258167	0.318459	0.270916	0.186454	0.255579	0.369288	0.301992	0.389376	0.330677	0.202976	0.27676	0.346614	0.283665	0.248871	0.329615	0.306773	0.329349	0.316153	0.390438	0.26826	0.288446	0.266738	0.37822	0.361222	0.335547
663.81	0.18363	0.20861	0.273984	0.312251	0.355036	0.211268	0.384799	0.286474	0.273718	0.237045	0.282222	0.261228	0.416955	0.329612	0.208079	0.251395	0.264682	0.358491	0.311454	0.287802	0.330144	0.236779	0.197183	0.256976	0.236576	0.29232	0.246346	0.173532	0.231996	0.34042	0.276449	0.367624	0.307467	0.187882	0.250066	0.320223	0.261228	0.225352	0.302684	0.280702	0.30295	0.295509	0.36168	0.243157	0.26548	0.245017	0.349189	0.336168	0.306139
666.79	0.167998	0.187433	0.24787	0.284878	0.326677	0.192492	0.355698	0.26065	0.244941	0.21246	0.255325	0.238552	0.383653	0.301384	0.191427	0.230831	0.240149	0.32934	0.280085	0.259318	0.302982	0.214856	0.180777	0.232428	0.215389	0.268903	0.223642	0.159212	0.211661	0.309105	0.255059	0.335197	0.281416	0.171459	0.225772	0.295527	0.238552	0.201544	0.275027	0.253727	0.274494	0.273163	0.334398	0.223376	0.243078	0.226038	0.317359	0.308839	0.280618
669.77	0.155816	0.17476	0.229989	0.266275	0.304696	0.179296	0.33778	0.240395	0.222785	0.19317	0.236126	0.221718	0.358591	0.280683	0.178495	0.213237	0.221451	0.308164	0.258004	0.240929	0.28095	0.195304	0.165955	0.213981	0.200107	0.24333	0.205176	0.146478	0.194237	0.282017	0.233191	0.310032	0.261473	0.15635	0.207577	0.275614	0.221718	0.184948	0.254604	0.231057	0.2508	0.256937	0.309765	0.20651	0.221718	0.210512	0.29349	0.287086	0.256403
672.75	0.144118	0.164439	0.216578	0.24893	0.28877	0.165241	0.318984	0.227005	0.206952	0.178877	0.221658	0.207542	0.336096	0.261765	0.168984	0.198396	0.208289	0.289037	0.241176	0.225936	0.263904	0.18369	0.15508	0.202406	0.186364	0.233155	0.193048	0.139572	0.181551	0.265241	0.219786	0.295989	0.246257	0.146524	0.191444	0.257487	0.207542	0.176203	0.240107	0.215775	0.230749	0.243583	0.291176	0.193583	0.209626	0.195455	0.272995	0.27246	0.240107
675.73	0.141517	0.156526	0.210131	0.239882	0.279282	0.157867	0.308228	0.218708	0.202091	0.171804	0.213137	0.200482	0.325382	0.251139	0.162423	0.192978	0.201823	0.279818	0.232109	0.217636	0.255159	0.1777	0.149826	0.194854	0.178772	0.224337	0.186545	0.136425	0.172072	0.252211	0.211203	0.28759	0.236398	0.140483	0.184669	0.250067	0.200482	0.169928	0.229965	0.207183	0.223265	0.235925	0.282766	0.185473	0.20075	0.187885	0.263468	0.262396	0.231037
678.71	0.13871	0.156183	0.206452	0.235484	0.277688	0.158065	0.305996	0.215054	0.199516	0.170968	0.211559	0.197849	0.322043	0.246774	0.158333	0.19118	0.200806	0.276075	0.232321	0.214516	0.250538	0.176075	0.147849	0.191398	0.179032	0.223985	0.18172	0.13414	0.171774	0.249731	0.206452	0.284677	0.231989	0.138172	0.182258	0.248118	0.197849	0.166935	0.227151	0.204839	0.218876	0.232527	0.279032	0.182527	0.2	0.186559	0.259747	0.259946	0.226344
681.69	0.146528	0.164571	0.216238	0.244122	0.288409	0.163522	0.31602	0.223893	0.210498	0.18152	0.219245	0.204757	0.331146	0.259705	0.164616	0.198742	0.209131	0.283488	0.240088	0.224713	0.258885	0.18152	0.153362	0.197376	0.186987	0.228814	0.192508	0.139185	0.178786	0.259978	0.215692	0.293876	0.239748	0.144615	0.193002	0.253964	0.204757	0.174186	0.233251	0.215692	0.232914	0.236741	0.287315	0.192182	0.207547	0.192234	0.27228	0.265992	0.237626
684.67	0.165034	0.185812	0.239608	0.268032	0.312055	0.182547	0.342535	0.250519	0.23924	0.211042	0.24488	0.226774	0.363609	0.291184	0.182547	0.222024	0.230335	0.312259	0.26447	0.253785	0.285841	0.203324	0.169486	0.218462	0.205105	0.256456	0.219056	0.154348	0.20184	0.289403	0.242208	0.322648	0.26358	0.162363	0.216978	0.277827	0.226774	0.197685	0.259721	0.246364	0.260018	0.25705	0.315524	0.215791	0.233304	0.215494	0.303354	0.292965	0.265361
687.65	0.200259	0.226507	0.281594	0.314971	0.361309	0.21711	0.386909	0.300713	0.297796	0.267012	0.293584	0.268633	0.417369	0.339922	0.214193	0.265068	0.27641	0.362929	0.311082	0.305574	0.33733	0.243357	0.198639	0.252754	0.243033	0.300389	0.266364	0.178224	0.244329	0.346079	0.289695	0.377835	0.309138	0.194102	0.261828	0.323072	0.268633	0.241413	0.30849	0.302333	0.312378	0.289695	0.361633	0.255023	0.27803	0.253402	0.358717	0.343163	0.316591
690.64	0.245864	0.279598	0.335388	0.371067	0.420182	0.259488	0.448265	0.364049	0.371392	0.338631	0.353552	0.318845	0.486539	0.406747	0.253325	0.322738	0.331171	0.424262	0.374635	0.373013	0.39215	0.289977	0.233214	0.300681	0.290302	0.362309	0.324035	0.213753	0.297438	0.416477	0.358741	0.447616	0.362634	0.234836	0.323386	0.38242	0.318845	0.299708	0.371392	0.375284	0.376581	0.336685	0.425049	0.309763	0.340253	0.305222	0.430425	0.403179	0.382095
693.62	0.29932	0.340784	0.399741	0.437642	0.48688	0.307094	0.516683	0.439909	0.450599	0.419177	0.424498	0.378361	0.564626	0.483317	0.301911	0.389699	0.395206	0.493683	0.44736	0.447829	0.463881	0.348558	0.280855	0.359248	0.347263	0.436994	0.397149	0.252025	0.355037	0.495303	0.428571	0.524781	0.429543	0.285066	0.394558	0.452543	0.378361	0.362281	0.444264	0.452543	0.446388	0.386459	0.496923	0.37091	0.40622	0.362812	0.50988	0.466148	0.453515
696.61	0.349232	0.398236	0.462594	0.498857	0.550327	0.36034	0.584776	0.508004	0.525319	0.495916	0.492323	0.434499	0.633333	0.554394	0.349232	0.451486	0.459	0.560274	0.513231	0.520091	0.526625	0.40575	0.323097	0.415877	0.403463	0.50539	0.469128	0.287488	0.41065	0.565175	0.499183	0.603724	0.491016	0.330938	0.460307	0.521725	0.434499	0.426658	0.508331	0.531373	0.521725	0.439072	0.566808	0.431885	0.475335	0.424044	0.586083	0.527605	0.525972
699.6	0.398173	0.453654	0.524696	0.55954	0.606225	0.407307	0.650541	0.574087	0.600812	0.566644	0.554127	0.489851	0.711434	0.625169	0.398173	0.510149	0.521651	0.622801	0.58308	0.592355	0.591678	0.458051	0.368065	0.473275	0.457375	0.573266	0.535859	0.322057	0.464975	0.639932	0.567321	0.670839	0.550744	0.377876	0.523004	0.58525	0.489851	0.485453	0.575101	0.604533	0.581867	0.48613	0.631597	0.494587	0.538566	0.482747	0.653586	0.584574	0.592016
702.58	0.440411	0.502912	0.573973	0.610616	0.656507	0.44726	0.705822	0.632877	0.666781	0.628425	0.603425	0.537329	0.764726	0.681849	0.440219	0.567808	0.572945	0.666096	0.632877	0.65	0.646918	0.508904	0.406507	0.524658	0.50274	0.633904	0.592808	0.352055	0.507534	0.695548	0.619863	0.733562	0.599315	0.419178	0.582534	0.643151	0.537329	0.541096	0.629452	0.661644	0.643836	0.526712	0.684247	0.542808	0.599658	0.534087	0.717123	0.629452	0.655137
705.57	0.470789	0.538593	0.612363	0.644126	0.690574	0.475751	0.746926	0.677937	0.716189	0.675546	0.64959	0.57377	0.80806	0.728825	0.473019	0.608265	0.612022	0.700137	0.675205	0.694672	0.686134	0.540642	0.4375	0.558402	0.534495	0.679303	0.630464	0.372609	0.538593	0.742828	0.661202	0.782787	0.635587	0.447746	0.616803	0.684426	0.57377	0.57582	0.675205	0.701844	0.6875	0.55806	0.724385	0.587432	0.644809	0.574795	0.755806	0.659153	0.695697
708.57	0.499482	0.568072	0.643178	0.675536	0.724352	0.504663	0.782383	0.71399	0.749914	0.715371	0.680484	0.604491	0.84525	0.764076	0.501209	0.644091	0.651468	0.727116	0.709399	0.73057	0.720553	0.57133	0.46114	0.590878	0.565112	0.711572	0.668625	0.394128	0.569257	0.773402	0.696028	0.814162	0.66943	0.474957	0.654922	0.720553	0.604491	0.606427	0.705598	0.745423	0.721589	0.582383	0.756477	0.619212	0.676338	0.610708	0.79613	0.689119	0.737478
711.56	0.521816	0.597467	0.672766	0.700915	0.746657	0.530612	0.813863	0.74525	0.784659	0.750528	0.706897	0.628652	0.877551	0.795918	0.527445	0.672062	0.67969	0.749032	0.736101	0.765306	0.753343	0.595355	0.485574	0.621745	0.593948	0.746305	0.6981	0.410274	0.594652	0.804363	0.732583	0.845883	0.691766	0.498593	0.685081	0.753343	0.628652	0.635116	0.737861	0.774806	0.752639	0.606615	0.781844	0.651179	0.707952	0.637227	0.826179	0.710313	0.767769
714.55	0.544347	0.612486	0.700038	0.717549	0.765893	0.556148	0.840122	0.773887	0.812714	0.774648	0.727826	0.655881	0.893415	0.820708	0.546631	0.693186	0.701941	0.76437	0.760183	0.788352	0.774267	0.617054	0.50552	0.646745	0.614389	0.772364	0.717549	0.418729	0.607537	0.824515	0.754092	0.871336	0.717929	0.519223	0.706509	0.778454	0.655881	0.658546	0.760183	0.801675	0.773506	0.622002	0.80434	0.673011	0.732394	0.660449	0.848496	0.720975	0.795204
717.54	0.5578	0.624839	0.718951	0.731844	0.780404	0.565535	0.856468	0.785561	0.830683	0.796304	0.746025	0.67168	0.91878	0.846584	0.562097	0.706919	0.72196	0.776966	0.779974	0.806618	0.795015	0.635153	0.520842	0.658788	0.629566	0.78728	0.736571	0.423292	0.626128	0.840567	0.774817	0.887838	0.73829	0.530297	0.722389	0.798883	0.67168	0.673399	0.778685	0.823807	0.791147	0.634293	0.811345	0.693167	0.755479	0.675548	0.874517	0.729695	0.814353
720.54	0.577041	0.650807	0.73636	0.741598	0.788739	0.573112	0.877783	0.804452	0.85072	0.811873	0.766041	0.688782	0.930161	0.861632	0.574236	0.729376	0.740725	0.791794	0.792667	0.829332	0.809254	0.648625	0.534265	0.676124	0.646006	0.805325	0.761676	0.43911	0.639022	0.852903	0.793103	0.906591	0.748145	0.540812	0.738542	0.81711	0.688782	0.69402	0.797905	0.842427	0.809254	0.639459	0.822785	0.713662	0.772588	0.687773	0.887385	0.744653	0.832824
723.53	0.584547	0.664901	0.745254	0.757174	0.805298	0.589845	0.889625	0.821634	0.865342	0.825607	0.778366	0.695806	0.943046	0.874172	0.592494	0.743046	0.756733	0.800442	0.807506	0.842384	0.820751	0.660486	0.549227	0.690508	0.664459	0.816336	0.770419	0.452097	0.652097	0.86755	0.803091	0.922737	0.762031	0.557174	0.750552	0.830905	0.695806	0.70596	0.812804	0.85298	0.818102	0.658278	0.842384	0.728477	0.78543	0.70596	0.901987	0.755408	0.846358
726.53	0.59709	0.67849	0.7608	0.762619	0.808007	0.594361	0.905412	0.83447	0.881764	0.840837	0.790359	0.711687	0.958163	0.887676	0.602547	0.760692	0.768531	0.814006	0.821282	0.860391	0.840382	0.675307	0.558436	0.701228	0.673943	0.839472	0.784902	0.457935	0.665757	0.878581	0.822192	0.929059	0.773533	0.562983	0.764893	0.848113	0.711687	0.719873	0.827194	0.867667	0.832651	0.663938	0.844475	0.741128	0.803092	0.721237	0.91769	0.765348	0.864029
729.53	0.612686	0.687809	0.769681	0.77238	0.819163	0.608187	0.91318	0.844354	0.88619	0.849753	0.79937	0.721098	0.959064	0.900585	0.609986	0.765527	0.777328	0.819613	0.818713	0.872695	0.842105	0.681368	0.569951	0.717499	0.683761	0.847953	0.806031	0.465137	0.676563	0.887089	0.82816	0.940171	0.779577	0.577598	0.77238	0.8574	0.721098	0.726046	0.834008	0.874944	0.842105	0.671165	0.854701	0.749888	0.811066	0.724247	0.929825	0.773729	0.876293
732.53	0.618633	0.698738	0.773182	0.779713	0.822812	0.616456	0.922943	0.845451	0.888115	0.85677	0.797127	0.72094	0.967349	0.902481	0.620374	0.77623	0.785808	0.821506	0.834131	0.879843	0.848933	0.687854	0.575969	0.728777	0.691337	0.858511	0.806704	0.474532	0.679582	0.889856	0.835002	0.942969	0.78929	0.582064	0.786678	0.865041	0.72094	0.736613	0.833696	0.878973	0.847192	0.679147	0.860688	0.760557	0.816282	0.732695	0.928167	0.783631	0.878102
735.53	0.623007	0.708746	0.78156	0.789746	0.829815	0.621284	0.931064	0.855666	0.89832	0.862559	0.800517	0.728134	0.975011	0.912107	0.631193	0.780267	0.793193	0.832328	0.840155	0.876777	0.853942	0.694097	0.581466	0.733735	0.694959	0.865575	0.814735	0.482981	0.68505	0.902628	0.840586	0.948298	0.793193	0.595433	0.787592	0.875916	0.728134	0.737613	0.844033	0.880224	0.84748	0.686773	0.87069	0.766911	0.822921	0.74106	0.933218	0.785776	0.88324
738.53	0.629952	0.713539	0.783972	0.792338	0.835366	0.628211	0.931215	0.852416	0.895951	0.8633	0.806704	0.728341	0.972138	0.910753	0.632129	0.785808	0.792773	0.834567	0.83892	0.881585	0.85677	0.699173	0.588158	0.742708	0.698302	0.867653	0.813235	0.485416	0.690331	0.904617	0.847192	0.945581	0.794079	0.601219	0.796691	0.875054	0.728341	0.743143	0.849804	0.885938	0.852416	0.696996	0.86983	0.767088	0.828472	0.743143	0.944686	0.786678	0.888986
741.53	0.626543	0.71649	0.787919	0.795414	0.838183	0.634039	0.936508	0.858907	0.901675	0.869929	0.81261	0.733245	0.977062	0.920635	0.635802	0.785273	0.802028	0.83642	0.843915	0.885802	0.86067	0.702381	0.594356	0.744709	0.707672	0.867725	0.820547	0.491623	0.693563	0.906526	0.845679	0.95194	0.798501	0.604938	0.794974	0.880952	0.733245	0.744268	0.845679	0.896825	0.855379	0.693563	0.877866	0.772928	0.834215	0.750441	0.943122	0.789683	0.895062
744.53	0.626281	0.715813	0.7902	0.798218	0.843653	0.63608	0.942094	0.860134	0.903341	0.870379	0.810245	0.739421	0.978619	0.915813	0.640535	0.787879	0.805345	0.837416	0.844098	0.888196	0.862361	0.706459	0.591982	0.748775	0.707795	0.876615	0.821826	0.495323	0.698886	0.904677	0.849443	0.952339	0.800891	0.6098	0.794209	0.88057	0.739421	0.746993	0.853452	0.889087	0.854343	0.694878	0.874833	0.776837	0.838307	0.752339	0.940757	0.792428	0.895323
747.54	0.632011	0.71865	0.78933	0.796626	0.840401	0.643411	0.936616	0.863657	0.902417	0.871865	0.813042	0.740082	0.978568	0.920201	0.644323	0.789786	0.80301	0.839489	0.844049	0.885545	0.863657	0.70725	0.596899	0.751026	0.705882	0.877337	0.820337	0.494756	0.701322	0.905153	0.854081	0.960328	0.802554	0.609667	0.80073	0.880985	0.740082	0.752394	0.854537	0.890561	0.855905	0.699498	0.875969	0.775091	0.833561	0.749658	0.941632	0.792978	0.897401
750.54	0.632443	0.716362	0.790436	0.796062	0.8406	0.638068	0.939493	0.86257	0.90436	0.871542	0.817628	0.741678	0.983584	0.92827	0.641819	0.796062	0.807782	0.8406	0.845288	0.890764	0.864041	0.711538	0.598219	0.750117	0.706985	0.876231	0.823254	0.491796	0.699343	0.908068	0.852321	0.95591	0.804032	0.609939	0.805438	0.883732	0.741678	0.756681	0.855602	0.890764	0.857009	0.701828	0.877637	0.775328	0.838256	0.751993	0.946554	0.795124	0.904829
753.55	0.637151	0.72281	0.786814	0.801156	0.83975	0.643888	0.945621	0.86718	0.909047	0.873917	0.818576	0.74206	0.979307	0.923965	0.641482	0.798364	0.803657	0.838306	0.846968	0.890279	0.870067	0.703561	0.601059	0.750241	0.708373	0.871511	0.824832	0.501925	0.701636	0.905197	0.851781	0.950433	0.804139	0.611646	0.801732	0.887392	0.74206	0.748797	0.856593	0.89076	0.862849	0.701636	0.872474	0.778527	0.839191	0.753609	0.942733	0.797401	0.900385
756.56	0.630303	0.712397	0.789532	0.803857	0.848485	0.648485	0.942149	0.866116	0.90303	0.873829	0.814325	0.738292	0.979063	0.921763	0.636364	0.791069	0.802204	0.84022	0.839118	0.883747	0.872176	0.70303	0.596694	0.752617	0.710193	0.863361	0.813223	0.493113	0.692562	0.904132	0.849036	0.946006	0.804408	0.619835	0.797245	0.878788	0.738292	0.745455	0.849036	0.883196	0.858402	0.705234	0.877686	0.775207	0.833609	0.747107	0.934435	0.796143	0.904683
759.56	0.632558	0.705426	0.793023	0.788372	0.836307	0.651163	0.955814	0.866667	0.9	0.874419	0.815504	0.733333	0.983721	0.932558	0.643411	0.793023	0.805426	0.816279	0.847287	0.891473	0.870543	0.707525	0.59845	0.744961	0.710078	0.866667	0.817829	0.474419	0.700775	0.906202	0.850388	0.950388	0.807752	0.612403	0.797674	0.890698	0.733333	0.743411	0.855039	0.886047	0.854264	0.693023	0.868217	0.782946	0.844961	0.751938	0.946512	0.772868	0.906977
762.57	0.633851	0.714162	0.781331	0.766839	0.813471	0.618307	0.942142	0.857513	0.899827	0.861831	0.801382	0.733161	0.968912	0.920553	0.637857	0.789292	0.806563	0.80829	0.834197	0.890328	0.856649	0.702073	0.585492	0.731434	0.696028	0.855786	0.823834	0.480138	0.689983	0.894646	0.84456	0.948187	0.800518	0.586356	0.797927	0.880829	0.733161	0.747841	0.848014	0.887737	0.84715	0.674439	0.84715	0.768366	0.838515	0.740709	0.945596	0.766839	0.891192
765.58	0.633216	0.724382	0.783746	0.790106	0.827562	0.624735	0.9314	0.856537	0.899647	0.865018	0.80424	0.732862	0.967491	0.912367	0.633922	0.783039	0.796322	0.824028	0.835336	0.881979	0.863604	0.698233	0.586572	0.736396	0.701767	0.868458	0.818953	0.50106	0.689046	0.892579	0.840989	0.943463	0.789399	0.59788	0.796466	0.873498	0.732862	0.747703	0.844523	0.886219	0.837456	0.683392	0.860777	0.766784	0.831802	0.738516	0.939929	0.787279	0.884806
768.6	0.631546	0.7252	0.783118	0.796673	0.834258	0.638324	0.93284	0.855823	0.89772	0.871842	0.802218	0.733826	0.970425	0.922982	0.641405	0.797289	0.797905	0.840419	0.842884	0.885397	0.863832	0.704251	0.593711	0.747998	0.708564	0.868145	0.821935	0.504621	0.692545	0.894023	0.850893	0.944547	0.795931	0.607517	0.799014	0.877388	0.733826	0.747998	0.845964	0.890943	0.845348	0.692545	0.873691	0.773259	0.828712	0.742452	0.945163	0.797905	0.890327
771.61	0.644444	0.73033	0.793994	0.803604	0.843243	0.645045	0.942943	0.874474	0.909309	0.875075	0.817417	0.742943	0.983183	0.92973	0.647447	0.801201	0.810811	0.844444	0.851652	0.896697	0.872673	0.711712	0.601201	0.753754	0.712312	0.881081	0.83003	0.503303	0.700901	0.902703	0.857658	0.956156	0.81021	0.621021	0.803604	0.891291	0.742943	0.753606	0.852764	0.894895	0.855255	0.702102	0.884615	0.782452	0.837838	0.753153	0.952553	0.796997	0.905105
774.62	0.638686	0.726886	0.798662	0.804136	0.849148	0.645377	0.948297	0.864355	0.906934	0.875304	0.810827	0.740268	0.981144	0.927616	0.648813	0.796229	0.80292	0.842457	0.847932	0.895377	0.874696	0.709854	0.597079	0.757908	0.711679	0.881995	0.832117	0.506691	0.702555	0.910584	0.852798	0.952555	0.811436	0.622263	0.808394	0.888686	0.740268	0.753041	0.853406	0.899027	0.855839	0.706204	0.886253	0.777981	0.843674	0.758977	0.945255	0.801095	0.905109
777.64	0.640373	0.725466	0.790683	0.804969	0.850932	0.647205	0.940957	0.868323	0.902484	0.870186	0.812422	0.738968	0.983851	0.929193	0.647205	0.796273	0.80559	0.841615	0.853416	0.896273	0.867702	0.709317	0.59441	0.758385	0.710559	0.878261	0.834162	0.508696	0.695463	0.904288	0.856522	0.942857	0.807453	0.62236	0.807453	0.887578	0.738968	0.754037	0.855901	0.887578	0.850311	0.703106	0.888199	0.781231	0.843478	0.751553	0.947205	0.799379	0.906211
780.65	0.634162	0.720841	0.7884	0.799873	0.842575	0.642447	0.935628	0.86297	0.896112	0.869981	0.801785	0.733588	0.975143	0.917145	0.64181	0.789675	0.795411	0.838751	0.841938	0.8942	0.868706	0.703633	0.595284	0.752709	0.705545	0.873805	0.826004	0.502231	0.692161	0.898662	0.845762	0.943913	0.801785	0.613767	0.79796	0.884003	0.733588	0.746973	0.84385	0.88464	0.843212	0.699809	0.875717	0.776291	0.837476	0.748885	0.939452	0.797323	0.894837
783.67	0.634323	0.723432	0.790759	0.79802	0.846865	0.647525	0.935974	0.858086	0.90033	0.861386	0.79868	0.731353	0.975578	0.922112	0.642244	0.791419	0.80198	0.833553	0.842244	0.890429	0.862706	0.704951	0.592739	0.748515	0.705611	0.875248	0.823102	0.507591	0.689769	0.89835	0.847525	0.941914	0.808581	0.609241	0.80198	0.881848	0.731353	0.747855	0.846865	0.88177	0.844224	0.69967	0.875908	0.783498	0.836304	0.749835	0.947195	0.799207	0.894389
786.68	0.637801	0.721458	0.789691	0.795876	0.837113	0.641678	0.936082	0.857045	0.893471	0.865292	0.805498	0.732646	0.975258	0.916838	0.639863	0.792297	0.812371	0.832187	0.839175	0.893471	0.864512	0.704467	0.595189	0.748281	0.70564	0.868729	0.819931	0.500688	0.686598	0.902406	0.849381	0.942268	0.800687	0.613746	0.800687	0.886598	0.732646	0.748454	0.848797	0.887208	0.846048	0.696907	0.874227	0.776632	0.841924	0.749828	0.947766	0.795736	0.889347
789.7	0.633357	0.718188	0.786485	0.785047	0.825306	0.628325	0.936736	0.858375	0.89504	0.860532	0.805176	0.731129	0.971963	0.919482	0.636952	0.787203	0.800863	0.821711	0.837527	0.892164	0.865564	0.698778	0.594536	0.744788	0.706686	0.861251	0.821711	0.491733	0.680805	0.895758	0.845435	0.939568	0.801582	0.603882	0.797268	0.883537	0.731129	0.750539	0.848311	0.879224	0.843997	0.683681	0.858375	0.779295	0.831776	0.739037	0.94105	0.780733	0.892883
792.72	0.632012	0.708302	0.774121	0.781601	0.824233	0.635752	0.922962	0.857036	0.8908	0.864622	0.800299	0.729993	0.964099	0.903515	0.627524	0.779357	0.787425	0.820494	0.830217	0.874346	0.863024	0.689604	0.592371	0.736527	0.70509	0.84742	0.81451	0.495138	0.667913	0.876589	0.849551	0.937921	0.78908	0.596111	0.78908	0.866866	0.729993	0.736724	0.835452	0.883321	0.839192	0.681376	0.857036	0.770381	0.819611	0.731488	0.925206	0.780105	0.879581
795.74	0.632843	0.717273	0.777692	0.789311	0.831139	0.63904	0.92409	0.847405	0.887684	0.852053	0.798606	0.721146	0.965143	0.913246	0.633617	0.785438	0.795349	0.838885	0.835786	0.886909	0.853602	0.699458	0.589466	0.745159	0.696359	0.860465	0.816421	0.498838	0.677769	0.891557	0.838885	0.926414	0.800155	0.604183	0.790085	0.872868	0.721146	0.74186	0.841085	0.876065	0.833462	0.690937	0.865995	0.766073	0.830364	0.74206	0.927963	0.790085	0.888459
798.77	0.643847	0.732681	0.805375	0.801303	0.846091	0.645477	0.938925	0.87215	0.899837	0.873779	0.815961	0.737785	0.984528	0.92671	0.645765	0.805375	0.807818	0.844463	0.849349	0.900651	0.87785	0.707655	0.600977	0.758143	0.719055	0.877036	0.832111	0.509372	0.690554	0.904723	0.863192	0.94947	0.811889	0.622657	0.807818	0.888436	0.737785	0.7557	0.857492	0.894137	0.859121	0.704971	0.884365	0.786645	0.844463	0.754886	0.956026	0.798046	0.909609
801.79	0.641304	0.7199	0.787625	0.801003	0.832776	0.64214	0.934783	0.869565	0.895485	0.867893	0.801839	0.733278	0.983278	0.923077	0.638796	0.792642	0.797659	0.830268	0.840301	0.88796	0.862876	0.702341	0.597826	0.749164	0.708194	0.867893	0.823579	0.504181	0.683946	0.899666	0.845318	0.940635	0.806856	0.61204	0.796823	0.881271	0.733278	0.754181	0.850334	0.88796	0.844482	0.698997	0.873746	0.774247	0.832776	0.748328	0.94398	0.796823	0.901338
804.81	0.640893	0.724227	0.792955	0.795357	0.834192	0.645189	0.937285	0.864261	0.902062	0.865979	0.804124	0.736254	0.9811	0.916667	0.643471	0.794674	0.804124	0.841065	0.835052	0.887457	0.864261	0.700172	0.601375	0.748282	0.703608	0.871134	0.820447	0.503436	0.68299	0.898625	0.843643	0.940722	0.810997	0.61512	0.802405	0.881443	0.736254	0.745704	0.856529	0.886598	0.849656	0.694158	0.878866	0.776632	0.834192	0.74055	0.94239	0.797251	0.901203
807.84	0.637746	0.729875	0.788909	0.800537	0.840787	0.637746	0.939177	0.862254	0.898927	0.864937	0.80322	0.732558	0.983005	0.919499	0.635063	0.790698	0.797853	0.838104	0.838104	0.888193	0.862254	0.70483	0.595707	0.748658	0.703936	0.872093	0.820215	0.505367	0.678891	0.889088	0.851521	0.940072	0.805903	0.61449	0.80322	0.88551	0.732558	0.748658	0.854204	0.882826	0.845259	0.699463	0.872093	0.779964	0.829159	0.744186	0.950805	0.793381	0.902417
810.86	0.637948	0.724105	0.795741	0.797677	0.836399	0.640852	0.933204	0.859632	0.90029	0.868345	0.801549	0.732817	0.982575	0.928364	0.642788	0.796709	0.798645	0.840271	0.835431	0.894482	0.86544	0.702807	0.596321	0.748306	0.712488	0.873185	0.821878	0.50242	0.68151	0.892546	0.854792	0.939013	0.804453	0.607938	0.800581	0.88577	0.732817	0.750242	0.852856	0.880929	0.849952	0.699903	0.868345	0.773475	0.842207	0.744434	0.944767	0.795741	0.899322
813.89	0.635769	0.718648	0.789531	0.798255	0.836423	0.63795	0.934569	0.868048	0.89083	0.859324	0.804798	0.732824	0.986914	0.918212	0.634678	0.793893	0.799346	0.82879	0.837514	0.890949	0.856052	0.696837	0.593239	0.745911	0.714286	0.870229	0.823337	0.497274	0.676118	0.892039	0.8506	0.943293	0.80916	0.610687	0.798255	0.877863	0.732824	0.749182	0.848419	0.885496	0.849345	0.693566	0.869138	0.776445	0.837514	0.74482	0.942203	0.792803	0.906216
816.92	0.630896	0.71816	0.788915	0.788915	0.831368	0.632075	0.928066	0.854953	0.89033	0.860849	0.808962	0.729953	0.970519	0.919811	0.630896	0.787736	0.786557	0.830189	0.821934	0.884434	0.846698	0.694575	0.591981	0.739387	0.700472	0.854953	0.811321	0.497642	0.678066	0.879717	0.846698	0.943396	0.800708	0.599057	0.790094	0.880896	0.729953	0.747642	0.840802	0.882075	0.836085	0.6875	0.863208	0.770047	0.82783	0.747642	0.942217	0.785377	0.897406
819.95	0.636145	0.720482	0.785542	0.791566	0.82509	0.637349	0.93494	0.857831	0.892771	0.859036	0.793976	0.727711	0.975904	0.922892	0.633735	0.783133	0.792771	0.830121	0.83494	0.881928	0.856627	0.691566	0.589157	0.741858	0.709639	0.85766	0.820482	0.496386	0.674699	0.878313	0.844578	0.944578	0.807229	0.607229	0.792771	0.885542	0.727711	0.74427	0.844391	0.879518	0.837349	0.689157	0.86747	0.774699	0.828709	0.742169	0.928916	0.791566	0.895181
822.98	0.637028	0.721072	0.783191	0.786845	0.828049	0.628049	0.934227	0.852619	0.898904	0.867235	0.797808	0.732034	0.979294	0.918392	0.632156	0.794153	0.791717	0.82704	0.831912	0.887942	0.859756	0.690621	0.594397	0.738124	0.7	0.858709	0.822168	0.502439	0.678441	0.881851	0.85	0.935445	0.804878	0.605359	0.8	0.880633	0.732034	0.74665	0.844093	0.880633	0.842875	0.688185	0.867235	0.780755	0.829476	0.742996	0.939099	0.789281	0.889024
826.01	0.630355	0.723378	0.787026	0.783354	0.834761	0.634027	0.930233	0.859069	0.894737	0.860465	0.80049	0.730722	0.976744	0.915545	0.635251	0.79437	0.795594	0.834761	0.833537	0.882353	0.851897	0.691554	0.589963	0.740514	0.705018	0.851897	0.821297	0.501836	0.671971	0.882497	0.845777	0.936352	0.799266	0.604651	0.789474	0.872705	0.730722	0.73929	0.843329	0.877601	0.837209	0.69645	0.858017	0.771114	0.820073	0.735618	0.929009	0.791922	0.888617
829.04	0.636935	0.724874	0.788945	0.791457	0.832915	0.63191	0.930905	0.850314	0.888191	0.851759	0.792714	0.728643	0.977387	0.914573	0.633166	0.790201	0.796226	0.827889	0.830402	0.889447	0.851759	0.69598	0.58794	0.741206	0.694724	0.863065	0.817839	0.5	0.667085	0.88191	0.841709	0.932161	0.801258	0.611321	0.791195	0.869347	0.728643	0.738693	0.842965	0.880653	0.835427	0.689308	0.869347	0.778894	0.832915	0.736181	0.928302	0.786432	0.898113
832.07	0.634177	0.723701	0.781013	0.783544	0.826582	0.634177	0.924051	0.841572	0.883544	0.85443	0.789873	0.725316	0.973418	0.906329	0.625316	0.791139	0.78481	0.827848	0.825316	0.878481	0.841772	0.703797	0.582278	0.732911	0.693671	0.859494	0.813924	0.503797	0.670886	0.881013	0.831646	0.930292	0.798479	0.602532	0.794677	0.870886	0.725316	0.737975	0.840506	0.86962	0.836709	0.697468	0.860759	0.763291	0.822785	0.737975	0.925316	0.787342	0.891139
835.11	0.630326	0.714286	0.778196	0.786967	0.828321	0.625313	0.914787	0.845865	0.882205	0.85589	0.79198	0.719298	0.964912	0.906015	0.631579	0.779449	0.785714	0.83208	0.820802	0.880952	0.843358	0.689223	0.580929	0.738095	0.691729	0.850877	0.808271	0.501253	0.665414	0.87594	0.83584	0.918546	0.790727	0.601504	0.786967	0.864662	0.719298	0.738095	0.83208	0.865915	0.833333	0.694236	0.853383	0.769424	0.819549	0.735589	0.928571	0.790727	0.884712
838.14	0.634207	0.715356	0.785268	0.789014	0.832709	0.632959	0.912609	0.846442	0.888889	0.862672	0.792759	0.721598	0.966292	0.901373	0.630462	0.787765	0.786517	0.832709	0.828964	0.871411	0.8402	0.691635	0.585518	0.740325	0.691635	0.852684	0.812734	0.505618	0.672909	0.878901	0.832709	0.922597	0.801498	0.601748	0.781523	0.870162	0.721598	0.747815	0.843945	0.870162	0.82397	0.695381	0.857678	0.772784	0.825218	0.735331	0.928839	0.792759	0.883895
841.18	0.629114	0.712658	0.781013	0.788608	0.836709	0.626582	0.922785	0.844304	0.878481	0.848101	0.789873	0.716096	0.964557	0.898734	0.63038	0.783544	0.78481	0.825316	0.816456	0.880862	0.834177	0.691139	0.583544	0.739241	0.692405	0.856962	0.805063	0.506329	0.667089	0.875949	0.834177	0.929114	0.791139	0.603797	0.787342	0.86962	0.716096	0.740506	0.835443	0.864385	0.829114	0.689873	0.863291	0.767089	0.820253	0.73038	0.927848	0.792405	0.875949
844.22	0.6326	0.712807	0.767141	0.785252	0.834411	0.628719	0.92238	0.849935	0.878396	0.852523	0.791721	0.716688	0.970246	0.900388	0.6326	0.783959	0.785252	0.829237	0.829237	0.873221	0.844761	0.693402	0.588616	0.742561	0.69599	0.85511	0.8163	0.50194	0.67141	0.875809	0.833118	0.917206	0.783959	0.605433	0.781371	0.871928	0.716688	0.73868	0.836999	0.871762	0.83053	0.69599	0.865459	0.765847	0.826649	0.7348	0.93273	0.793014	0.888745
847.25	0.626005	0.711796	0.773458	0.784182	0.835121	0.631367	0.911528	0.839142	0.878016	0.857909	0.792225	0.718499	0.961126	0.902145	0.624665	0.781501	0.786863	0.828418	0.823056	0.867292	0.841823	0.686327	0.58311	0.738606	0.69437	0.851206	0.808311	0.49866	0.663539	0.875335	0.839142	0.926273	0.782842	0.607239	0.784182	0.873995	0.718499	0.742627	0.837802	0.864611	0.825737	0.689008	0.86059	0.762735	0.816354	0.734584	0.922252	0.786863	0.880697
850.29	0.634043	0.720567	0.770213	0.777305	0.836879	0.62695	0.912057	0.839716	0.880851	0.852482	0.787234	0.719149	0.964539	0.899291	0.631206	0.780142	0.785816	0.825532	0.82695	0.865248	0.846808	0.689362	0.588652	0.73617	0.689362	0.84539	0.808511	0.500709	0.666667	0.876596	0.838298	0.916312	0.78156	0.598582	0.787234	0.870739	0.719149	0.730496	0.838298	0.865248	0.828369	0.692199	0.858156	0.764539	0.821277	0.731915	0.926241	0.788652	0.878014
853.33	0.628529	0.711738	0.778603	0.780089	0.82318	0.6211	0.909361	0.839525	0.881129	0.843982	0.784547	0.716196	0.952452	0.900446	0.624071	0.781575	0.787519	0.82318	0.820208	0.875186	0.836553	0.686478	0.586924	0.720654	0.690936	0.84101	0.808321	0.505201	0.665676	0.870728	0.829123	0.928678	0.778603	0.600297	0.784547	0.861813	0.716196	0.728083	0.839525	0.867756	0.829123	0.690936	0.852897	0.759287	0.814264	0.72214	0.92422	0.791976	0.878157
856.37	0.623318	0.71194	0.761194	0.780597	0.825373	0.623881	0.908955	0.841791	0.874627	0.844776	0.79403	0.710448	0.961136	0.89403	0.631343	0.783259	0.78209	0.822388	0.808955	0.867164	0.843284	0.686567	0.58209	0.729851	0.68806	0.844776	0.80597	0.501493	0.661194	0.871642	0.835821	0.922388	0.779104	0.601493	0.78806	0.871642	0.710448	0.728358	0.829851	0.871642	0.826866	0.692537	0.847761	0.767164	0.820895	0.725373	0.91791	0.786567	0.877612
859.42	0.628571	0.712782	0.772932	0.777444	0.828571	0.627068	0.923308	0.852632	0.881203	0.857143	0.78797	0.715789	0.962406	0.900752	0.627068	0.783133	0.786466	0.821053	0.822289	0.870677	0.842105	0.685714	0.583459	0.735338	0.687218	0.843609	0.810526	0.506767	0.657143	0.869173	0.83609	0.923308	0.783459	0.6	0.789474	0.866165	0.715789	0.732331	0.833083	0.866165	0.821053	0.684211	0.849624	0.768421	0.816541	0.733835	0.920301	0.792481	0.87218
862.46	0.634796	0.72457	0.774648	0.780908	0.830986	0.630673	0.926448	0.8482	0.893584	0.85133	0.793427	0.716745	0.960876	0.896714	0.633803	0.785603	0.784038	0.830986	0.823161	0.868339	0.84507	0.694836	0.586854	0.735524	0.693271	0.852895	0.816901	0.510172	0.658842	0.879499	0.841941	0.926448	0.785603	0.602504	0.788732	0.871674	0.716745	0.738654	0.832551	0.862285	0.827856	0.687011	0.86072	0.766823	0.826291	0.732394	0.923198	0.793427	0.871674
865.5	0.629139	0.720199	0.771523	0.781457	0.82947	0.629139	0.915563	0.847682	0.880795	0.846026	0.791391	0.713576	0.958609	0.890728	0.630795	0.786424	0.798013	0.821192	0.822848	0.862583	0.844371	0.690397	0.57947	0.736755	0.692053	0.842715	0.810945	0.5	0.65894	0.872517	0.82947	0.927152	0.794702	0.607616	0.789735	0.86755	0.713576	0.738411	0.836093	0.865894	0.826159	0.680464	0.862583	0.764901	0.819536	0.731788	0.930464	0.788079	0.879139
868.55	0.635135	0.711149	0.771959	0.783784	0.827703	0.628378	0.915541	0.839527	0.886633	0.853041	0.793919	0.719595	0.962838	0.900338	0.631757	0.793919	0.786802	0.836149	0.822635	0.869932	0.846284	0.689189	0.577703	0.734797	0.685811	0.847973	0.817259	0.508446	0.662162	0.875	0.836149	0.929054	0.793919	0.606419	0.783784	0.864865	0.719595	0.736486	0.83277	0.868243	0.815567	0.699324	0.85473	0.768581	0.822635	0.731419	0.932432	0.79223	0.881757
871.6	0.633562	0.719178	0.775685	0.780822	0.832192	0.623288	0.914237	0.840753	0.875	0.857877	0.785592	0.712329	0.967466	0.900685	0.628425	0.780822	0.784247	0.825342	0.825342	0.873288	0.849315	0.693493	0.583904	0.736301	0.691781	0.85274	0.811644	0.510274	0.662671	0.873288	0.835616	0.921233	0.787671	0.604452	0.792808	0.869863	0.712329	0.732877	0.833904	0.861301	0.828767	0.690068	0.854202	0.767123	0.82363	0.731164	0.922945	0.803082	0.878425
874.64	0.631206	0.718584	0.778761	0.785841	0.835398	0.617699	0.916814	0.844248	0.876106	0.853097	0.79823	0.715044	0.969912	0.904425	0.628319	0.787611	0.794326	0.828319	0.824779	0.861947	0.846018	0.693805	0.585841	0.738053	0.690265	0.847518	0.815929	0.516814	0.663717	0.879646	0.821239	0.91844	0.785841	0.612389	0.789381	0.869027	0.715044	0.738053	0.837168	0.869027	0.826549	0.695575	0.861947	0.764602	0.826549	0.729204	0.927434	0.79823	0.884956
877.69	0.628205	0.716117	0.772894	0.783883	0.838828	0.6337	0.919414	0.846154	0.882784	0.849817	0.782051	0.714286	0.959707	0.906593	0.628205	0.787546	0.787546	0.822344	0.824176	0.8663	0.833333	0.684982	0.580586	0.741758	0.688645	0.851648	0.818681	0.516484	0.661172	0.875458	0.824176	0.923077	0.789377	0.60989	0.791209	0.869963	0.714286	0.739927	0.836996	0.8663	0.82967	0.688645	0.866055	0.769231	0.822344	0.730769	0.921245	0.787546	0.884615
880.74	0.631879	0.71537	0.770398	0.776091	0.827324	0.619772	0.922201	0.842505	0.865275	0.851992	0.793169	0.709677	0.958254	0.893738	0.618596	0.783681	0.787476	0.823529	0.817837	0.872865	0.842505	0.683112	0.580645	0.743833	0.696395	0.851992	0.814042	0.511407	0.662239	0.865275	0.829222	0.925996	0.785579	0.603416	0.789374	0.870968	0.709677	0.73814	0.83112	0.857685	0.825427	0.698292	0.84981	0.774194	0.829222	0.724858	0.925996	0.789374	0.87666
883.79	0.627953	0.716535	0.767717	0.771654	0.832677	0.61811	0.901575	0.830709	0.86811	0.846457	0.783465	0.71063	0.958661	0.891732	0.627953	0.783465	0.791339	0.820866	0.812992	0.866142	0.838583	0.673228	0.584646	0.730315	0.690945	0.846457	0.807087	0.51378	0.653543	0.858268	0.834646	0.917323	0.783465	0.602362	0.787402	0.870079	0.71063	0.73622	0.818898	0.854331	0.816929	0.690945	0.860236	0.765748	0.816929	0.724409	0.927165	0.787402	0.88189
886.84	0.629098	0.706967	0.776639	0.780738	0.829918	0.618852	0.911885	0.842213	0.868852	0.848361	0.780738	0.709016	0.961066	0.893224	0.622951	0.778689	0.784836	0.815574	0.813525	0.858607	0.838115	0.675565	0.57582	0.731557	0.684426	0.842213	0.79918	0.504098	0.651639	0.854508	0.821721	0.918033	0.780738	0.598361	0.786885	0.864754	0.709016	0.737705	0.829918	0.858607	0.831967	0.684426	0.844262	0.766393	0.819672	0.719262	0.92418	0.780738	0.864754
889.9	0.625806	0.711828	0.762931	0.767241	0.81681	0.610753	0.909677	0.834409	0.877419	0.849462	0.772043	0.707527	0.944086	0.87957	0.612903	0.778495	0.782796	0.814655	0.810753	0.858065	0.836559	0.673118	0.578495	0.716129	0.683871	0.831897	0.797849	0.501075	0.649462	0.862366	0.821505	0.911638	0.773707	0.593548	0.780172	0.864516	0.707527	0.724731	0.821505	0.860215	0.815054	0.68172	0.836559	0.765591	0.806452	0.705376	0.911828	0.778017	0.870968
892.95	0.623501	0.707434	0.755396	0.772182	0.82494	0.611511	0.913669	0.832134	0.8753	0.844125	0.776978	0.697842	0.944844	0.877698	0.616307	0.776978	0.767386	0.805755	0.800959	0.848921	0.82494	0.673861	0.573142	0.719424	0.678657	0.834532	0.796163	0.501199	0.642686	0.846523	0.820144	0.911271	0.764988	0.58753	0.769784	0.856115	0.697842	0.724221	0.815348	0.839329	0.815348	0.681055	0.844125	0.7506	0.810552	0.709832	0.906475	0.772182	0.868106
896.01	0.62	0.700855	0.763533	0.762857	0.826211	0.623932	0.911681	0.837607	0.866097	0.843305	0.780627	0.706553	0.945869	0.88604	0.606838	0.780627	0.783476	0.809117	0.809117	0.860399	0.823362	0.669516	0.581197	0.720798	0.680912	0.831909	0.794872	0.498576	0.649573	0.863248	0.826211	0.911681	0.783476	0.595442	0.777778	0.860399	0.706553	0.722857	0.817143	0.843305	0.817664	0.683761	0.849003	0.769231	0.814815	0.717949	0.911681	0.792023	0.877493
899.06	0.624595	0.705502	0.76699	0.757282	0.81877	0.608414	0.919094	0.841424	0.867314	0.847896	0.786408	0.698052	0.944984	0.893204	0.621359	0.779221	0.775974	0.812298	0.805825	0.857605	0.825243	0.672078	0.576052	0.728155	0.686084	0.825243	0.796117	0.501618	0.634304	0.854369	0.828479	0.915858	0.786408	0.598706	0.783172	0.873786	0.698052	0.727273	0.821429	0.854369	0.815534	0.68932	0.834951	0.766234	0.809061	0.718447	0.915858	0.770227	0.867314
902.12	0.622222	0.701587	0.774603	0.767516	0.818471	0.609524	0.895238	0.838095	0.873016	0.834921	0.784127	0.698413	0.95873	0.888889	0.619048	0.787302	0.780952	0.834921	0.803175	0.860317	0.834921	0.666667	0.571429	0.72381	0.67619	0.831746	0.803175	0.504762	0.644444	0.853968	0.819048	0.898413	0.780952	0.596825	0.777778	0.857143	0.698413	0.71746	0.822222	0.853503	0.819048	0.685714	0.838095	0.75873	0.812698	0.714286	0.901587	0.780952	0.863492
905.18	0.614887	0.718447	0.750809	0.773463	0.825243	0.621359	0.912338	0.831715	0.860841	0.841424	0.770227	0.686084	0.957929	0.883495	0.61165	0.779935	0.779935	0.828479	0.801948	0.847896	0.825243	0.660194	0.572816	0.721683	0.68932	0.824675	0.785714	0.504854	0.63754	0.851133	0.825243	0.906149	0.776699	0.592233	0.773463	0.84466	0.686084	0.721683	0.822006	0.851133	0.809061	0.679612	0.841424	0.75	0.809061	0.708738	0.912621	0.783172	0.864078
908.24	0.630435	0.702899	0.757246	0.778182	0.822464	0.615942	0.912727	0.82971	0.858696	0.833333	0.775362	0.706522	0.956522	0.880435	0.618182	0.789855	0.789855	0.815217	0.818841	0.855072	0.818841	0.67029	0.568841	0.721014	0.677536	0.818182	0.797101	0.507246	0.644928	0.858696	0.82971	0.913043	0.778986	0.59058	0.778986	0.851449	0.706522	0.731884	0.82971	0.844203	0.818841	0.684783	0.84058	0.764493	0.822464	0.701818	0.913043	0.771739	0.873188
911.3	0.625483	0.706564	0.783784	0.764479	0.818533	0.606178	0.907336	0.833977	0.853282	0.830116	0.787645	0.710425	0.953668	0.891892	0.617761	0.776062	0.779923	0.803089	0.818533	0.852713	0.830116	0.671815	0.579151	0.710425	0.687259	0.822394	0.795367	0.505791	0.637066	0.841699	0.810811	0.907336	0.76834	0.590734	0.779923	0.857143	0.710425	0.725869	0.826255	0.84556	0.814672	0.679537	0.833977	0.776062	0.818533	0.698842	0.918919	0.776062	0.861004
914.36	0.630081	0.707317	0.756098	0.760163	0.813008	0.609756	0.898374	0.821138	0.845528	0.833333	0.772358	0.699187	0.963415	0.886179	0.617886	0.77551	0.77551	0.800813	0.808163	0.857724	0.817073	0.661224	0.565041	0.723577	0.682927	0.817073	0.788618	0.50813	0.638211	0.845528	0.813008	0.906504	0.780488	0.597561	0.764228	0.857724	0.699187	0.715447	0.817073	0.841463	0.804878	0.674797	0.833333	0.756098	0.808943	0.703252	0.918699	0.772358	0.849594
917.42	0.626016	0.715447	0.760163	0.756098	0.804878	0.6	0.918699	0.833333	0.857724	0.833333	0.760163	0.703252	0.955285	0.886179	0.613821	0.784553	0.776423	0.808943	0.804878	0.857724	0.817073	0.661224	0.573171	0.715447	0.674797	0.813008	0.788618	0.497959	0.638211	0.833333	0.813008	0.906504	0.772358	0.585366	0.780488	0.861789	0.703252	0.727642	0.829268	0.845528	0.796748	0.691057	0.833333	0.760163	0.813008	0.695122	0.918699	0.776423	0.865854
920.48	0.62249	0.712	0.756	0.76	0.808	0.604	0.904	0.808	0.86	0.836	0.772	0.704	0.952	0.876	0.6	0.78	0.78	0.8	0.804	0.86	0.816	0.656	0.572	0.72	0.676	0.808	0.788	0.504	0.630522	0.843373	0.812	0.904	0.78	0.584	0.772	0.852	0.704	0.718876	0.795181	0.832	0.796	0.672	0.82	0.744	0.808	0.7	0.908	0.772	0.872
923.55	0.613445	0.705882	0.747899	0.756303	0.806723	0.596639	0.882353	0.815126	0.843882	0.823529	0.760504	0.693277	0.945378	0.865546	0.609244	0.763713	0.776371	0.802521	0.798319	0.844538	0.823529	0.663866	0.558824	0.718487	0.684874	0.815126	0.785714	0.504202	0.634454	0.827731	0.802521	0.89916	0.777311	0.588235	0.764706	0.852941	0.693277	0.704641	0.793249	0.836134	0.793249	0.676471	0.827731	0.743697	0.806723	0.701681	0.890756	0.768908	0.84874
926.61	0.614634	0.697561	0.760976	0.765854	0.8	0.604878	0.907317	0.843902	0.829268	0.829268	0.75122	0.697561	0.941463	0.878049	0.604878	0.746341	0.780488	0.795122	0.809756	0.833333	0.809756	0.656863	0.565854	0.717073	0.663415	0.784314	0.780488	0.497561	0.622549	0.828431	0.809756	0.897561	0.760976	0.595122	0.770732	0.848781	0.697561	0.707317	0.804878	0.848781	0.790244	0.682927	0.82439	0.731707	0.804878	0.687805	0.887805	0.75122	0.848039
929.68	0.625	0.694444	0.770833	0.743056	0.805556	0.611111	0.888889	0.826389	0.840278	0.819444	0.770833	0.6875	0.944056	0.861111	0.604167	0.756944	0.798611	0.783217	0.805556	0.826389	0.8125	0.652778	0.597222	0.708333	0.680556	0.791667	0.783217	0.472222	0.615385	0.818182	0.805556	0.902778	0.75	0.597222	0.777778	0.847222	0.6875	0.708333	0.8125	0.833333	0.805556	0.666667	0.819444	0.756944	0.819444	0.694444	0.888889	0.762238	0.840278
932.74	0.612903	0.688172	0.752688	0.731183	0.774194	0.591398	0.88172	0.784946	0.827957	0.817204	0.752688	0.698925	0.946237	0.849462	0.602151	0.752688	0.795699	0.763441	0.795699	0.806452	0.806452	0.641304	0.580645	0.688172	0.655914	0.774194	0.75	0.473118	0.630435	0.793478	0.784946	0.892473	0.774194	0.569892	0.774194	0.849462	0.698925	0.698925	0.795699	0.827957	0.784946	0.666667	0.784946	0.741935	0.83871	0.655914	0.870968	0.731183	0.836957
935.81	0.6	0.675	0.703704	0.703704	0.753086	0.555556	0.888889	0.790123	0.814815	0.802469	0.740741	0.703704	0.901235	0.82716	0.604938	0.753086	0.777778	0.740741	0.802469	0.790123	0.790123	0.641975	0.555556	0.666667	0.654321	0.753086	0.75	0.493827	0.625	0.75	0.790123	0.864198	0.753086	0.555556	0.740741	0.82716	0.703704	0.679012	0.777778	0.802469	0.777778	0.641975	0.765432	0.728395	0.8375	0.641975	0.851852	0.716049	0.82716
938.88	0.59375	0.677083	0.708333	0.715789	0.75	0.572917	0.854167	0.78125	0.802083	0.8125	0.739583	0.666667	0.884211	0.822917	0.557895	0.726316	0.760417	0.778947	0.75	0.770833	0.75	0.635417	0.5625	0.666667	0.645833	0.739583	0.736842	0.5	0.604167	0.78125	0.770833	0.864583	0.708333	0.552083	0.739583	0.822917	0.666667	0.677083	0.75	0.791667	0.75	0.645833	0.770833	0.697917	0.770833	0.642105	0.854167	0.726316	0.802083
941.95	0.6	0.673684	0.715789	0.723404	0.757895	0.578947	0.852632	0.757895	0.810526	0.8	0.726316	0.673684	0.863158	0.821053	0.568421	0.747368	0.757895	0.744681	0.757895	0.789474	0.789474	0.631579	0.547368	0.673684	0.652632	0.736842	0.726316	0.484211	0.589474	0.757895	0.757895	0.842105	0.715789	0.568421	0.726316	0.8	0.673684	0.684211	0.757895	0.789474	0.757895	0.652632	0.789474	0.705263	0.789474	0.621053	0.821053	0.723404	0.787234
945.02	0.607143	0.654762	0.72619	0.702381	0.771084	0.583333	0.857143	0.77381	0.809524	0.771084	0.761905	0.666667	0.879518	0.807229	0.571429	0.72619	0.771084	0.73494	0.771084	0.809524	0.797619	0.630952	0.547619	0.678571	0.642857	0.761905	0.73494	0.5	0.590361	0.746988	0.77381	0.857143	0.73494	0.559524	0.73494	0.821429	0.666667	0.666667	0.77381	0.785714	0.761905	0.642857	0.783133	0.702381	0.809524	0.642857	0.869048	0.710843	0.809524
948.1	0.583333	0.662651	0.714286	0.702381	0.75	0.571429	0.845238	0.738095	0.809524	0.797619	0.72619	0.666667	0.86747	0.797619	0.578313	0.72619	0.783133	0.761905	0.759036	0.77381	0.771084	0.619048	0.547619	0.654762	0.626506	0.738095	0.714286	0.47619	0.583333	0.75	0.746988	0.857143	0.72619	0.559524	0.738095	0.809524	0.666667	0.662651	0.746988	0.77381	0.75	0.642857	0.785714	0.714286	0.785714	0.626506	0.833333	0.72619	0.783133
951.17	0.578313	0.654762	0.690476	0.666667	0.72619	0.554217	0.833333	0.77381	0.761905	0.761905	0.714286	0.642857	0.833333	0.77381	0.554217	0.702381	0.759036	0.714286	0.759036	0.738095	0.75	0.595238	0.535714	0.642857	0.654762	0.72619	0.714286	0.46988	0.566265	0.73494	0.72619	0.821429	0.714286	0.535714	0.714286	0.797619	0.642857	0.654762	0.738095	0.75	0.714286	0.630952	0.738095	0.702381	0.785714	0.614458	0.819277	0.702381	0.75
954.24	0.573171	0.641975	0.682927	0.670732	0.743902	0.548781	0.829268	0.743902	0.743902	0.756098	0.719512	0.634146	0.841463	0.792683	0.560976	0.707317	0.765432	0.707317	0.728395	0.743902	0.756098	0.592593	0.548781	0.646341	0.646341	0.695122	0.703704	0.463415	0.580247	0.740741	0.707317	0.829268	0.682927	0.536585	0.719512	0.792683	0.634146	0.658537	0.731707	0.756098	0.731707	0.646341	0.731707	0.707317	0.768293	0.609756	0.829268	0.695122	0.768293
957.32	0.566265	0.634146	0.674699	0.650602	0.710843	0.554217	0.831325	0.746988	0.746988	0.746988	0.73494	0.646341	0.831325	0.768293	0.542169	0.710843	0.722892	0.722892	0.731707	0.73494	0.722892	0.60241	0.52439	0.626506	0.626506	0.698795	0.695122	0.46988	0.566265	0.746988	0.710843	0.807229	0.686747	0.512195	0.698795	0.783133	0.646341	0.638554	0.722892	0.759036	0.746988	0.609756	0.759036	0.674699	0.771084	0.60241	0.795181	0.686747	0.746988
960.4	0.55814	0.611765	0.662791	0.686047	0.709302	0.517647	0.802326	0.709302	0.72093	0.744186	0.686047	0.627907	0.837209	0.767442	0.546512	0.697674	0.732558	0.697674	0.741176	0.732558	0.709302	0.616279	0.523256	0.627907	0.593023	0.686047	0.682353	0.470588	0.564706	0.694118	0.709302	0.802326	0.674419	0.523256	0.697674	0.776471	0.627907	0.651163	0.72093	0.732558	0.732558	0.616279	0.732558	0.686047	0.767442	0.604651	0.790698	0.686047	0.732558
963.47	0.573034	0.625	0.674157	0.674157	0.707865	0.516854	0.808989	0.741573	0.741573	0.741573	0.685393	0.629214	0.829545	0.764045	0.550562	0.696629	0.719101	0.707865	0.741573	0.719101	0.719101	0.58427	0.505618	0.640449	0.606742	0.685393	0.681818	0.483146	0.556818	0.715909	0.719101	0.808989	0.674157	0.516854	0.707865	0.786517	0.629214	0.640449	0.730337	0.741573	0.707865	0.629214	0.719101	0.662921	0.752809	0.595506	0.806818	0.707865	0.741573
966.55	0.552083	0.652632	0.65625	0.65625	0.694737	0.520833	0.791667	0.739583	0.739583	0.75	0.697917	0.625	0.84375	0.770833	0.552083	0.6875	0.708333	0.708333	0.71875	0.739583	0.71875	0.59375	0.53125	0.614583	0.59375	0.697917	0.684211	0.458333	0.578947	0.715789	0.708333	0.78125	0.677083	0.510417	0.6875	0.770833	0.625	0.635417	0.71875	0.729167	0.708333	0.625	0.71875	0.677083	0.757895	0.59375	0.791667	0.666667	0.739583
969.63	0.539216	0.640777	0.669903	0.660194	0.708738	0.543689	0.796117	0.718447	0.747573	0.728155	0.679612	0.631068	0.823529	0.76699	0.553398	0.68932	0.718447	0.708738	0.718447	0.728155	0.728155	0.582524	0.514563	0.631068	0.582524	0.708738	0.679612	0.466019	0.563107	0.737864	0.699029	0.776699	0.669903	0.514563	0.669903	0.784314	0.631068	0.621359	0.718447	0.737864	0.728155	0.621359	0.718447	0.68932	0.747573	0.601942	0.786408	0.68932	0.728155
972.71	0.5625	0.635417	0.680412	0.649485	0.71134	0.536082	0.793814	0.731959	0.731959	0.742268	0.701031	0.628866	0.84375	0.742268	0.556701	0.690722	0.721649	0.71134	0.708333	0.742268	0.742268	0.597938	0.505155	0.628866	0.608247	0.71134	0.697917	0.443299	0.552083	0.729167	0.721649	0.804124	0.670103	0.525773	0.690722	0.791667	0.628866	0.614583	0.708333	0.731959	0.742268	0.618557	0.71134	0.670103	0.75	0.597938	0.804124	0.680412	0.75
975.79	0.566667	0.629214	0.655556	0.655556	0.733333	0.533333	0.811111	0.722222	0.744444	0.733333	0.677778	0.622222	0.831461	0.744444	0.555556	0.688889	0.733333	0.722222	0.707865	0.722222	0.722222	0.588889	0.533333	0.622222	0.588889	0.722222	0.696629	0.466667	0.573034	0.741573	0.711111	0.811111	0.688889	0.522222	0.711111	0.777778	0.622222	0.655556	0.722222	0.711111	0.722222	0.633333	0.733333	0.674157	0.752809	0.6	0.786517	0.7	0.744444
978.88	0.556818	0.632184	0.681818	0.670455	0.715909	0.545455	0.818182	0.727273	0.75	0.75	0.704545	0.636364	0.840909	0.75	0.545455	0.704545	0.738636	0.715909	0.712644	0.738636	0.727273	0.602273	0.534091	0.625	0.602273	0.701149	0.689655	0.454545	0.568182	0.727273	0.715909	0.806818	0.701149	0.534091	0.689655	0.772727	0.636364	0.625	0.715909	0.738636	0.715909	0.613636	0.727273	0.666667	0.75	0.613636	0.795455	0.681818	0.75
981.96	0.556818	0.62069	0.670455	0.659091	0.727273	0.545455	0.818182	0.715909	0.75	0.738636	0.693182	0.636364	0.829545	0.738636	0.545455	0.701149	0.727273	0.704545	0.735632	0.738636	0.738636	0.579545	0.522727	0.625	0.602273	0.704545	0.693182	0.454545	0.574713	0.735632	0.704545	0.806818	0.693182	0.522727	0.704545	0.784091	0.636364	0.647727	0.715909	0.761364	0.704545	0.625	0.727273	0.670455	0.761364	0.613636	0.795455	0.693182	0.738636
985.05	0.563218	0.643678	0.678161	0.678161	0.712644	0.563218	0.816092	0.735632	0.735632	0.747126	0.701149	0.62069	0.850575	0.770115	0.551724	0.689655	0.735632	0.724138	0.724138	0.747126	0.735632	0.586207	0.505747	0.643678	0.609195	0.689655	0.701149	0.448276	0.563218	0.724138	0.724138	0.816092	0.678161	0.54023	0.712644	0.781609	0.62069	0.643678	0.712644	0.724138	0.712644	0.62069	0.747126	0.689655	0.770115	0.609195	0.793103	0.701149	0.747126
988.13	0.566265	0.642857	0.666667	0.678571	0.738095	0.535714	0.833333	0.72619	0.738095	0.761905	0.714286	0.619048	0.821429	0.77381	0.547619	0.698795	0.761905	0.714286	0.738095	0.738095	0.738095	0.595238	0.511905	0.630952	0.619048	0.710843	0.702381	0.452381	0.559524	0.738095	0.738095	0.809524	0.686747	0.535714	0.698795	0.785714	0.619048	0.642857	0.738095	0.72619	0.738095	0.619048	0.738095	0.690476	0.77381	0.595238	0.785714	0.702381	0.761905
991.22	0.582278	0.64557	0.692308	0.696203	0.721519	0.551282	0.860759	0.74359	0.772152	0.772152	0.721519	0.658228	0.860759	0.772152	0.551282	0.721519	0.772152	0.734177	0.746835	0.759494	0.746835	0.607595	0.531646	0.64557	0.620253	0.705128	0.708861	0.5	0.582278	0.734177	0.746835	0.810127	0.708861	0.531646	0.734177	0.797468	0.658228	0.666667	0.730769	0.759494	0.734177	0.632911	0.746835	0.708861	0.797468	0.615385	0.810127	0.721519	0.772152
994.31	0.586667	0.653333	0.675676	0.693333	0.72973	0.546667	0.853333	0.716216	0.773333	0.773333	0.693333	0.666667	0.851351	0.8	0.56	0.72	0.76	0.746667	0.746667	0.76	0.733333	0.6	0.533333	0.626667	0.626667	0.72973	0.706667	0.48	0.573333	0.746667	0.733333	0.8	0.693333	0.533333	0.746667	0.8	0.666667	0.662162	0.756757	0.773333	0.76	0.626667	0.746667	0.693333	0.786667	0.613333	0.826667	0.706667	0.76
997.4	0.585714	0.657143	0.714286	0.7	0.73913	0.585714	0.857143	0.771429	0.785714	0.785714	0.714286	0.657143	0.857143	0.785714	0.565217	0.714286	0.785714	0.728571	0.771429	0.785714	0.771429	0.614286	0.557143	0.657143	0.642857	0.742857	0.7	0.485714	0.585714	0.742857	0.757143	0.826087	0.728571	0.550725	0.728571	0.811594	0.657143	0.657143	0.757143	0.771429	0.771429	0.623188	0.757143	0.728571	0.8	0.637681	0.828571	0.742857	0.785714
1000.49	0.6	0.661538	0.692308	0.707692	0.765625	0.578125	0.830769	0.753846	0.815385	0.78125	0.753846	0.661538	0.861538	0.8	0.584615	0.723077	0.78125	0.75	0.753846	0.769231	0.769231	0.630769	0.569231	0.676923	0.630769	0.71875	0.71875	0.5	0.59375	0.75	0.753846	0.846154	0.707692	0.569231	0.738462	0.8	0.661538	0.661538	0.738462	0.75	0.784615	0.646154	0.765625	0.723077	0.815385	0.646154	0.815385	0.734375	0.753846
1003.58	0.248649	0.274194	0.301075	0.301075	0.32973	0.236559	0.397849	0.317204	0.290323	0.263441	0.290323	0.295699	0.392473	0.327957	0.27957	0.274194	0.376344	0.335135	0.327957	0.333333	0.33871	0.301075	0.236559	0.290323	0.274194	0.327957	0.306452	0.231183	0.263441	0.333333	0.322581	0.354839	0.306452	0.215054	0.27957	0.360215	0.295699	0.284946	0.311828	0.301075	0.306452	0.295699	0.333333	0.27957	0.38172	0.290323	0.349462	0.32973	0.322581
[truncated: 1 more columns]

## Sheet: red_point
"Point-type" reflectance spectra measured with the spectrophotometer Agilent Cary 300 fitted with an integrating sphere.
Spectra 1-44: healthy red apple fruits
wavelength (nm)	1	2	3	4	5	6	7	8	9	10	11	12	13	14	15	16	17	18	19	20	21	22	23	24	25	26	27	28	29	30	31	32	33	34	35	36	37	38	39	40	41	42	43	44
800	0.76913	0.746449	0.753356	0.734514	0.734514	0.799834	0.778037	0.785236	0.787046	0.797995	0.796159	0.758578	0.794328	0.77983	0.770903	0.765597	0.760326	0.734514	0.732825	0.729458	0.790679	0.796159	0.78343	0.763836	0.799834	0.770903	0.756833	0.778037	0.787046	0.770903	0.787046	0.770903	0.775379	0.801731	0.789832	0.799887	0.798914	0.809173	0.775379	0.801731	0.789832	0.799887	0.798914	0.809173
798	0.772681	0.755092	0.753356	0.736207	0.734514	0.799834	0.778037	0.787046	0.785236	0.797995	0.790679	0.762079	0.794328	0.77983	0.770903	0.765597	0.758578	0.737904	0.732825	0.72778	0.787046	0.792501	0.781628	0.763836	0.796159	0.767361	0.756833	0.778037	0.787046	0.770903	missing values	missing values	0.775379	0.799887	0.790754	0.798048	0.799836	0.812936	0.775379	0.799887	0.790754	0.798048	0.799836	0.812936
796	0.76913	0.753356	0.753356	0.734514	0.732825	0.799834	0.776247	0.785236	0.78343	0.796159	0.78886	0.758578	0.792501	0.77983	0.772681	0.763836	0.758578	0.734514	0.731139	0.72778	0.78886	0.792501	0.781628	0.762079	0.796159	0.765597	0.755092	0.778037	0.785236	0.772681	missing values	missing values	0.775379	0.799887	0.791678	0.797119	0.799836	0.816688	0.775379	0.799887	0.791678	0.797119	0.799836	0.816688
794	0.767361	0.756833	0.751623	0.734514	0.731139	0.797995	0.776247	0.78343	0.78343	0.796159	0.78886	0.760326	0.790679	0.77983	0.76913	0.765597	0.756833	0.736207	0.731139	0.72778	0.78886	0.790679	0.781628	0.760326	0.794328	0.765597	0.753356	0.776247	0.787046	0.770903	missing values	missing values	0.773596	0.798957	0.789857	0.795286	0.797997	0.81481	0.773596	0.798957	0.789857	0.795286	0.797997	0.81481
792	0.767361	0.753356	0.751623	0.732825	0.731139	0.797995	0.774462	0.78343	0.781628	0.794328	0.78886	0.756833	0.790679	0.778037	0.767361	0.763836	0.756833	0.732825	0.729458	0.724436	0.787046	0.790679	0.77983	0.758578	0.794328	0.763836	0.753356	0.776247	0.785236	0.76913	missing values	missing values	0.771817	0.798048	0.788935	0.795286	0.797081	0.813888	0.771817	0.798048	0.788935	0.795286	0.797081	0.813888
790	0.767361	0.753356	0.749894	0.732825	0.731139	0.797995	0.774462	0.78343	0.77983	0.794328	0.78886	0.756833	0.790679	0.778037	0.76913	0.763836	0.756833	0.732825	0.729458	0.726106	0.787046	0.790679	0.778037	0.758578	0.794328	0.763836	0.753356	0.776247	0.785236	0.76913	missing values	missing values	0.770936	0.798048	0.788935	0.794381	0.796161	0.813888	0.770936	0.798048	0.788935	0.794381	0.796161	0.813888
788	0.765597	0.753356	0.74817	0.732825	0.729458	0.796159	0.774462	0.781628	0.77983	0.794328	0.78886	0.756833	0.78886	0.778037	0.767361	0.762079	0.753356	0.731139	0.72778	0.724436	0.787046	0.790679	0.77983	0.760326	0.794328	0.763836	0.753356	0.774462	0.78343	0.76913	missing values	missing values	0.770041	0.798048	0.788935	0.793457	0.796161	0.812016	0.770041	0.798048	0.788935	0.793457	0.796161	0.812016
786	0.765597	0.753356	0.749894	0.732825	0.729458	0.794328	0.772681	0.77983	0.77983	0.794328	0.78886	0.755092	0.78886	0.776247	0.767361	0.762079	0.753356	0.731139	0.72778	0.724436	0.785236	0.787046	0.778037	0.758578	0.792501	0.762079	0.751623	0.774462	0.78343	0.767361	missing values	missing values	0.769149	0.797119	0.787121	0.793457	0.79433	0.812016	0.769149	0.797119	0.787121	0.793457	0.79433	0.812016
784	0.765597	0.753356	0.74817	0.731139	0.729458	0.794328	0.772681	0.77983	0.778037	0.792501	0.787046	0.753356	0.787046	0.776247	0.767361	0.762079	0.751623	0.731139	0.72778	0.724436	0.785236	0.78886	0.778037	0.756833	0.790679	0.762079	0.751623	0.774462	0.781628	0.767361	missing values	missing values	0.769149	0.795286	0.787121	0.792554	0.79433	0.810149	0.769149	0.795286	0.787121	0.792554	0.79433	0.810149
782	0.763836	0.753356	0.74817	0.731139	0.729458	0.794328	0.774462	0.77983	0.778037	0.792501	0.78886	0.755092	0.787046	0.774462	0.765597	0.762079	0.753356	0.731139	0.72778	0.724436	0.785236	0.78886	0.778037	0.756833	0.792501	0.762079	0.751623	0.772681	0.781628	0.767361	0.787046	0.770903	0.76738	0.794381	0.785311	0.792554	0.795248	0.810149	0.76738	0.794381	0.785311	0.792554	0.795248	0.810149
780	0.763836	0.753356	0.746449	0.731139	0.72778	0.794328	0.772681	0.77983	0.778037	0.792501	0.787046	0.755092	0.787046	0.776247	0.763836	0.762079	0.751623	0.731139	0.72778	0.72277	0.785236	0.78886	0.778037	0.756833	0.792501	0.762079	0.751623	0.770903	0.781628	0.765597	0.785236	0.772681	0.765615	0.794381	0.786228	0.791632	0.793419	0.810149	0.765615	0.794381	0.786228	0.791632	0.793419	0.810149
778	0.762079	0.751623	0.746449	0.729458	0.72778	0.794328	0.770903	0.77983	0.778037	0.792501	0.787046	0.753356	0.785236	0.774462	0.763836	0.758578	0.749894	0.731139	0.726106	0.721107	0.785236	0.787046	0.776247	0.756833	0.790679	0.762079	0.751623	0.772681	0.781628	0.765597	0.787046	0.770903	0.764728	0.794381	0.785338	0.791632	0.791594	0.809201	0.764728	0.794381	0.785338	0.791632	0.791594	0.809201
776	0.762079	0.751623	0.746449	0.731139	0.72778	0.794328	0.770903	0.77983	0.778037	0.792501	0.785236	0.751623	0.785236	0.774462	0.763836	0.758578	0.749894	0.729458	0.726106	0.72277	0.78343	0.787046	0.776247	0.755092	0.790679	0.760326	0.749894	0.770903	0.781628	0.765597	0.785236	0.76913	0.762097	0.794381	0.785338	0.789811	0.791594	0.814739	0.762097	0.794381	0.785338	0.789811	0.791594	0.814739
774	0.760326	0.751623	0.744732	0.729458	0.726106	0.794328	0.770903	0.778037	0.776247	0.790679	0.785236	0.749894	0.785236	0.772681	0.762079	0.758578	0.749894	0.729458	0.726106	0.721107	0.78343	0.785236	0.776247	0.755092	0.790679	0.760326	0.751623	0.770903	0.778037	0.765597	0.785236	0.76913	0.762087	0.792554	0.783531	0.790731	0.790681	0.815669	0.762087	0.792554	0.783531	0.790731	0.790681	0.815669
772	0.762079	0.751623	0.744732	0.729458	0.72778	0.790679	0.76913	0.776247	0.774462	0.792501	0.785236	0.751623	0.78343	0.774462	0.763836	0.760326	0.74817	0.729458	0.726106	0.72277	0.781628	0.78343	0.774462	0.755092	0.790679	0.760326	0.749894	0.76913	0.77983	0.765597	0.78343	0.76913	0.760334	0.792554	0.782616	0.788912	0.791594	0.811015	0.760334	0.792554	0.782616	0.788912	0.791594	0.811015
770	0.762079	0.753356	0.744732	0.729458	0.726106	0.790679	0.770903	0.776247	0.774462	0.790679	0.785236	0.749894	0.78343	0.772681	0.763836	0.758578	0.749894	0.729458	0.726106	0.721107	0.77983	0.78343	0.774462	0.755092	0.78886	0.760326	0.749894	0.770903	0.77983	0.765597	0.78343	0.767361	0.761207	0.791632	0.782616	0.788912	0.789774	0.810093	0.761207	0.791632	0.782616	0.788912	0.789774	0.810093
768	0.760326	0.749894	0.743019	0.72778	0.724436	0.792501	0.76913	0.776247	0.774462	0.790679	0.785236	0.74817	0.781628	0.772681	0.762079	0.758578	0.74817	0.72778	0.724436	0.719449	0.781628	0.785236	0.774462	0.755092	0.78886	0.758578	0.749894	0.770903	0.77983	0.763836	0.781628	0.767361	0.759456	0.791632	0.781729	0.788016	0.788868	0.810093	0.759456	0.791632	0.781729	0.788016	0.788868	0.810093
766	0.760326	0.749894	0.743019	0.72778	0.726106	0.790679	0.76913	0.776247	0.774462	0.790679	0.78343	0.74817	0.781628	0.772681	0.762079	0.758578	0.749894	0.72778	0.726106	0.721107	0.77983	0.78343	0.774462	0.753356	0.78886	0.758578	0.749894	0.76913	0.778037	0.762079	0.781628	0.767361	0.75858	0.790731	0.781729	0.788912	0.789774	0.810093	0.75858	0.790731	0.781729	0.788912	0.789774	0.810093
764	0.758578	0.751623	0.743019	0.72778	0.724436	0.78886	0.76913	0.776247	0.774462	0.78886	0.78343	0.74817	0.781628	0.770903	0.760326	0.758578	0.749894	0.729458	0.726106	0.719449	0.77983	0.78343	0.776247	0.753356	0.78886	0.758578	0.749894	0.76913	0.77983	0.763836	0.781628	0.765597	0.757709	0.790731	0.780816	0.787995	0.789774	0.810093	0.757709	0.790731	0.780816	0.787995	0.789774	0.810093
762	0.758578	0.74817	0.743019	0.72778	0.724436	0.78886	0.767361	0.774462	0.774462	0.790679	0.785236	0.74817	0.77983	0.772681	0.760326	0.758578	0.74817	0.726106	0.726106	0.719449	0.77983	0.78343	0.774462	0.753356	0.78886	0.760326	0.749894	0.76913	0.778037	0.762079	0.781628	0.765597	0.757709	0.789811	0.780845	0.787098	0.788862	0.80915	0.757709	0.789811	0.780845	0.787098	0.788862	0.80915
760	0.758578	0.746449	0.743019	0.72778	0.724436	0.78886	0.765597	0.774462	0.772681	0.78886	0.78343	0.74817	0.778037	0.770903	0.758578	0.756833	0.74817	0.72778	0.726106	0.719449	0.77983	0.78343	0.772681	0.753356	0.78886	0.758578	0.749894	0.767361	0.776247	0.762079	0.781628	0.765597	0.756835	0.789811	0.779049	0.787098	0.787957	0.80915	0.756835	0.789811	0.779049	0.787098	0.787957	0.80915
758	0.756833	0.744732	0.74131	0.72778	0.72277	0.78886	0.765597	0.772681	0.770903	0.787046	0.78343	0.744732	0.778037	0.76913	0.758578	0.755092	0.74817	0.72778	0.724436	0.719449	0.778037	0.77983	0.772681	0.753356	0.787046	0.758578	0.749894	0.765597	0.776247	0.762079	0.778037	0.765597	0.755967	0.787995	0.77902	0.787098	0.789774	0.80823	0.755967	0.787995	0.77902	0.787098	0.789774	0.80823
756	0.756833	0.744732	0.74131	0.72778	0.72277	0.78886	0.765597	0.772681	0.770903	0.787046	0.781628	0.746449	0.778037	0.770903	0.758578	0.755092	0.746449	0.72778	0.726106	0.719449	0.778037	0.781628	0.772681	0.751623	0.787046	0.756833	0.749894	0.767361	0.776247	0.762079	0.77983	0.765597	0.755967	0.787995	0.779931	0.787098	0.787957	0.807289	0.755967	0.787995	0.779931	0.787098	0.787957	0.807289
754	0.756833	0.744732	0.74131	0.72778	0.72277	0.787046	0.763836	0.772681	0.76913	0.785236	0.781628	0.744732	0.778037	0.770903	0.760326	0.756833	0.746449	0.72778	0.724436	0.721107	0.778037	0.77983	0.772681	0.751623	0.787046	0.756833	0.74817	0.767361	0.778037	0.763836	0.77983	0.765597	0.754228	0.788912	0.778138	0.785288	0.787957	0.807289	0.754228	0.788912	0.778138	0.785288	0.787957	0.807289
752	0.756833	0.744732	0.74131	0.72778	0.724436	0.785236	0.765597	0.770903	0.76913	0.787046	0.781628	0.744732	0.776247	0.770903	0.758578	0.756833	0.74817	0.72778	0.726106	0.721107	0.778037	0.77983	0.772681	0.753356	0.785236	0.758578	0.751623	0.767361	0.776247	0.762079	0.77983	0.763836	0.753364	0.787079	0.778138	0.787098	0.787048	0.807289	0.753364	0.787079	0.778138	0.787098	0.787048	0.807289
750	0.756833	0.746449	0.74131	0.731139	0.726106	0.785236	0.763836	0.770903	0.772681	0.78343	0.781628	0.744732	0.774462	0.770903	0.756833	0.756833	0.749894	0.729458	0.729458	0.724436	0.778037	0.77983	0.772681	0.751623	0.785236	0.756833	0.749894	0.765597	0.776247	0.762079	0.778037	0.762079	0.753358	0.787995	0.776348	0.785288	0.787048	0.806371	0.753358	0.787995	0.776348	0.785288	0.787048	0.806371
748	0.756833	0.746449	0.743019	0.731139	0.72778	0.785236	0.763836	0.770903	0.770903	0.785236	0.781628	0.744732	0.774462	0.772681	0.758578	0.756833	0.751623	0.732825	0.731139	0.726106	0.778037	0.778037	0.772681	0.753356	0.785236	0.758578	0.753356	0.765597	0.776247	0.763836	0.77983	0.763836	0.752489	0.786182	0.777257	0.785288	0.787957	0.807289	0.752489	0.786182	0.777257	0.785288	0.787957	0.807289
746	0.758578	0.74817	0.744732	0.734514	0.729458	0.787046	0.763836	0.772681	0.772681	0.78886	0.785236	0.74817	0.774462	0.772681	0.760326	0.758578	0.753356	0.736207	0.734514	0.729458	0.77983	0.781628	0.774462	0.755092	0.78886	0.762079	0.755092	0.767361	0.77983	0.767361	0.778037	0.762079	0.753356	0.784374	0.776348	0.785288	0.787957	0.807289	0.753356	0.784374	0.776348	0.785288	0.787957	0.807289
744	0.762079	0.751623	0.749894	0.739605	0.734514	0.790679	0.76913	0.778037	0.778037	0.790679	0.78886	0.749894	0.778037	0.776247	0.763836	0.762079	0.756833	0.739605	0.739605	0.734514	0.78343	0.785236	0.77983	0.760326	0.790679	0.763836	0.758578	0.770903	0.78343	0.770903	0.776247	0.762079	0.751623	0.784374	0.773686	0.785288	0.787048	0.806371	0.751623	0.784374	0.773686	0.785288	0.787048	0.806371
742	0.763836	0.753356	0.751623	0.739605	0.734514	0.792501	0.772681	0.77983	0.781628	0.794328	0.790679	0.753356	0.781628	0.77983	0.767361	0.762079	0.758578	0.74131	0.74131	0.736207	0.787046	0.78886	0.78343	0.763836	0.794328	0.765597	0.760326	0.772681	0.787046	0.774462	0.776247	0.762079	0.749032	0.78257	0.773686	0.784395	0.787048	0.806371	0.749032	0.78257	0.773686	0.784395	0.787048	0.806371
740	0.762079	0.751623	0.751623	0.737904	0.734514	0.790679	0.770903	0.77983	0.781628	0.794328	0.78886	0.749894	0.78343	0.77983	0.765597	0.762079	0.758578	0.739605	0.739605	0.732825	0.787046	0.78886	0.78343	0.763836	0.794328	0.763836	0.760326	0.772681	0.787046	0.774462	0.776247	0.762079	0.747309	0.78077	0.770131	0.784395	0.787054	0.806371	0.747309	0.78077	0.770131	0.784395	0.787054	0.806371
738	0.758578	0.749894	0.74817	0.734514	0.729458	0.790679	0.770903	0.77983	0.778037	0.792501	0.78886	0.74817	0.77983	0.778037	0.762079	0.762079	0.756833	0.736207	0.736207	0.729458	0.78343	0.787046	0.78343	0.760326	0.792501	0.762079	0.758578	0.770903	0.785236	0.770903	0.778037	0.763836	0.746451	0.778975	0.770131	0.783482	0.786145	0.807289	0.746451	0.778975	0.770131	0.783482	0.786145	0.807289
736	0.755092	0.744732	0.74131	0.72778	0.724436	0.787046	0.765597	0.774462	0.772681	0.78886	0.781628	0.739605	0.774462	0.772681	0.758578	0.755092	0.753356	0.731139	0.729458	0.72277	0.781628	0.781628	0.778037	0.755092	0.787046	0.756833	0.751623	0.767361	0.77983	0.765597	0.776247	0.762079	0.744734	0.778088	0.76923	0.784395	0.786145	0.80823	0.744734	0.778088	0.76923	0.784395	0.786145	0.80823
734	0.753356	0.74131	0.737904	0.726106	0.721107	0.787046	0.762079	0.770903	0.770903	0.787046	0.781628	0.739605	0.770903	0.76913	0.755092	0.751623	0.749894	0.729458	0.729458	0.721107	0.77983	0.77983	0.776247	0.753356	0.785236	0.755092	0.749894	0.763836	0.778037	0.762079	0.776247	0.762079	0.743021	0.776299	0.76923	0.785288	0.787957	0.80823	0.743021	0.776299	0.76923	0.785288	0.787957	0.80823
732	0.751623	0.743019	0.739605	0.72778	0.721107	0.78886	0.763836	0.772681	0.76913	0.787046	0.781628	0.737904	0.770903	0.76913	0.755092	0.751623	0.74817	0.729458	0.731139	0.721107	0.78343	0.77983	0.778037	0.753356	0.78886	0.755092	0.753356	0.765597	0.778037	0.762079	0.776247	0.763836	0.741312	0.774513	0.768332	0.786203	0.787957	0.810093	0.741312	0.774513	0.768332	0.786203	0.787957	0.810093
730	0.753356	0.743019	0.74131	0.72778	0.72277	0.790679	0.763836	0.774462	0.770903	0.787046	0.781628	0.739605	0.772681	0.770903	0.756833	0.749894	0.751623	0.731139	0.732825	0.72277	0.78343	0.77983	0.77983	0.755092	0.78886	0.756833	0.755092	0.765597	0.778037	0.763836	0.77983	0.767361	0.738759	0.773612	0.766564	0.786203	0.787957	0.811015	0.738759	0.773612	0.766564	0.786203	0.787957	0.811015
728	0.751623	0.74131	0.739605	0.729458	0.72277	0.78886	0.763836	0.774462	0.770903	0.787046	0.77983	0.737904	0.770903	0.770903	0.755092	0.749894	0.751623	0.732825	0.734514	0.724436	0.78343	0.77983	0.781628	0.756833	0.78886	0.753356	0.755092	0.765597	0.77983	0.763836	0.78343	0.770903	0.735372	0.769181	0.763909	0.787121	0.789774	0.811015	0.735372	0.769181	0.763909	0.787121	0.789774	0.811015
726	0.749894	0.74131	0.737904	0.72778	0.721107	0.78886	0.762079	0.774462	0.770903	0.785236	0.778037	0.736207	0.770903	0.770903	0.755092	0.74817	0.74817	0.732825	0.734514	0.72277	0.785236	0.778037	0.781628	0.755092	0.78886	0.753356	0.755092	0.765597	0.77983	0.763836	0.787046	0.774462	0.731157	0.765647	0.759536	0.786203	0.788862	0.811015	0.731157	0.765647	0.759536	0.786203	0.788862	0.811015
724	0.746449	0.737904	0.737904	0.726106	0.719449	0.78886	0.760326	0.772681	0.770903	0.785236	0.776247	0.732825	0.767361	0.76913	0.751623	0.746449	0.74817	0.732825	0.734514	0.72277	0.785236	0.776247	0.781628	0.755092	0.787046	0.749894	0.755092	0.763836	0.77983	0.762079	0.787046	0.774462	0.724453	0.759512	0.755164	0.786203	0.787048	0.811015	0.724453	0.759512	0.755164	0.786203	0.787048	0.811015
722	0.744732	0.737904	0.737904	0.726106	0.719449	0.78886	0.756833	0.772681	0.76913	0.78343	0.776247	0.731139	0.765597	0.767361	0.753356	0.74131	0.74817	0.732825	0.736207	0.724436	0.78343	0.774462	0.781628	0.755092	0.787046	0.74817	0.755092	0.763836	0.778037	0.760326	0.785236	0.770903	0.718644	0.752549	0.748241	0.784395	0.786145	0.811015	0.718644	0.752549	0.748241	0.784395	0.786145	0.811015
720	0.74131	0.732825	0.736207	0.724436	0.717794	0.787046	0.755092	0.770903	0.765597	0.781628	0.772681	0.729458	0.763836	0.765597	0.749894	0.737904	0.746449	0.731139	0.736207	0.724436	0.781628	0.770903	0.77983	0.751623	0.785236	0.746449	0.755092	0.760326	0.776247	0.758578	0.77983	0.765597	0.711244	0.74652	0.74309	0.782591	0.783432	0.810093	0.711244	0.74652	0.74309	0.782591	0.783432	0.810093
718	0.736207	0.731139	0.734514	0.72277	0.714496	0.78343	0.753356	0.76913	0.765597	0.778037	0.767361	0.724436	0.758578	0.763836	0.74817	0.732825	0.743019	0.731139	0.734514	0.72277	0.77983	0.76913	0.77983	0.749894	0.78343	0.74131	0.753356	0.758578	0.774462	0.755092	0.778037	0.762079	0.702286	0.737138	0.735419	0.780791	0.780729	0.80823	0.702286	0.737138	0.735419	0.780791	0.780729	0.80823
716	0.732825	0.726106	0.729458	0.719449	0.711214	0.781628	0.74817	0.767361	0.762079	0.776247	0.763836	0.721107	0.756833	0.760326	0.744732	0.72778	0.74131	0.72778	0.734514	0.721107	0.778037	0.765597	0.778037	0.74817	0.781628	0.736207	0.753356	0.756833	0.772681	0.753356	0.778037	0.762079	0.69186	0.727024	0.725329	0.778111	0.777142	0.898997	0.69186	0.727024	0.725329	0.778111	0.777142	0.797995
714	0.726106	0.721107	0.72778	0.716143	0.709578	0.77983	0.743019	0.763836	0.758578	0.770903	0.760326	0.716143	0.751623	0.756833	0.74131	0.721107	0.737904	0.726106	0.732825	0.719449	0.776247	0.760326	0.778037	0.744732	0.778037	0.731139	0.753356	0.753356	0.770903	0.749894	0.778037	0.763836	0.680814	0.715426	0.715377	0.773633	0.773571	0.801712	0.680814	0.715426	0.715377	0.773633	0.773571	0.798927
712	0.719449	0.716143	0.724436	0.712853	0.704693	0.776247	0.737904	0.758578	0.755092	0.765597	0.751623	0.711214	0.746449	0.753356	0.736207	0.712853	0.734514	0.72277	0.732825	0.717794	0.770903	0.753356	0.774462	0.74131	0.774462	0.72277	0.74817	0.74817	0.765597	0.743019	0.77983	0.763836	0.667628	0.700753	0.701502	0.769204	0.768246	0.799868	0.667628	0.700753	0.701502	0.769204	0.768246	0.800799
710	0.709578	0.709578	0.717794	0.707946	0.699842	0.772681	0.731139	0.755092	0.749894	0.758578	0.744732	0.701455	0.739605	0.746449	0.731139	0.703072	0.729458	0.721107	0.731139	0.714496	0.767361	0.746449	0.772681	0.737904	0.76913	0.716143	0.746449	0.74131	0.762079	0.737904	0.77983	0.763836	0.652452	0.685605	0.686315	0.763909	0.762079	0.795269	0.652452	0.685605	0.686315	0.763909	0.762079	0.798048
708	0.701455	0.701455	0.711214	0.701455	0.691831	0.765597	0.724436	0.749894	0.744732	0.751623	0.736207	0.695024	0.732825	0.739605	0.726106	0.691831	0.72277	0.716143	0.729458	0.711214	0.763836	0.739605	0.76913	0.731139	0.765597	0.706318	0.743019	0.736207	0.756833	0.729458	0.77983	0.762079	0.635413	0.66695	0.66915	0.756931	0.754224	0.789794	0.635413	0.66695	0.66915	0.756931	0.754224	0.792554
706	0.69024	0.695024	0.706318	0.695024	0.685488	0.762079	0.716143	0.743019	0.737904	0.743019	0.72778	0.685488	0.724436	0.731139	0.716143	0.680769	0.717794	0.711214	0.72778	0.707946	0.756833	0.731139	0.763836	0.726106	0.758578	0.695024	0.739605	0.72778	0.749894	0.72277	0.778037	0.760326	0.6167	0.648774	0.650914	0.749992	0.74559	0.784358	0.6167	0.648774	0.650914	0.749992	0.74559	0.787098
704	0.677642	0.683912	0.698232	0.687068	0.676083	0.753356	0.704693	0.734514	0.731139	0.734514	0.717794	0.674528	0.714496	0.72277	0.709578	0.666807	0.709578	0.706318	0.724436	0.703072	0.751623	0.721107	0.762079	0.719449	0.755092	0.683912	0.737904	0.719449	0.743019	0.712853	0.776247	0.758578	0.59579	0.628225	0.630984	0.741407	0.73536	0.776266	0.59579	0.628225	0.630984	0.741407	0.73536	0.780791
702	0.663743	0.671429	0.69024	0.677642	0.665273	0.746449	0.693426	0.72277	0.72277	0.72277	0.703072	0.660693	0.703072	0.709578	0.699842	0.648634	0.699842	0.699842	0.721107	0.698232	0.744732	0.707946	0.755092	0.711214	0.744732	0.668344	0.731139	0.707946	0.734514	0.703072	0.774462	0.755092	0.57163	0.60343	0.606762	0.730407	0.722772	0.76737	0.57163	0.60343	0.606762	0.730407	0.722772	0.772732
700	0.645654	0.659174	0.680769	0.665273	0.653131	0.731139	0.680769	0.711214	0.711214	0.706318	0.687068	0.642688	0.69024	0.695024	0.687068	0.629506	0.69024	0.691831	0.716143	0.691831	0.732825	0.693426	0.74817	0.701455	0.734514	0.651628	0.726106	0.696627	0.72277	0.688652	0.772681	0.753356	0.541567	0.573015	0.576791	0.717916	0.707948	0.755967	0.541567	0.573015	0.576791	0.717916	0.707948	0.76213
698	0.620869	0.638263	0.665273	0.648634	0.635331	0.716143	0.659174	0.693426	0.696627	0.685488	0.663743	0.620869	0.671429	0.677642	0.669885	0.603949	0.674528	0.680769	0.709578	0.682339	0.719449	0.671429	0.736207	0.687068	0.721107	0.628058	0.716143	0.679204	0.709578	0.669885	0.770903	0.749894	0.506051	0.537272	0.538293	0.699992	0.687076	0.740458	0.506051	0.537272	0.538293	0.699992	0.687076	0.749091
696	0.590201	0.613762	0.645654	0.628058	0.610942	0.695024	0.63387	0.669885	0.677642	0.657658	0.63387	0.591562	0.647143	0.65013	0.647143	0.571479	0.654636	0.663743	0.701455	0.669885	0.699842	0.644169	0.724436	0.666807	0.699842	0.595662	0.703072	0.656145	0.688652	0.644169	0.765597	0.743019	0.463209	0.492881	0.494332	0.67706	0.661465	0.719451	0.463209	0.492881	0.494332	0.67706	0.661465	0.731209
694	0.552077	0.582103	0.6223	0.599791	0.582103	0.666807	0.60256	0.639735	0.651628	0.6223	0.595662	0.55335	0.615177	0.618016	0.618016	0.533335	0.629506	0.644169	0.691831	0.654636	0.674528	0.609537	0.706318	0.642688	0.676083	0.557186	0.687068	0.626614	0.662217	0.613762	0.762079	0.737904	0.414853	0.443949	0.443122	0.648843	0.629521	0.696634	0.414853	0.443949	0.443122	0.648843	0.629521	0.708818
692	0.508159	0.545758	0.592925	0.566239	0.547016	0.63387	0.563638	0.605341	0.6223	0.580764	0.552077	0.510505	0.578096	0.578096	0.583445	0.489779	0.599791	0.619441	0.677642	0.635331	0.645654	0.570164	0.683912	0.610942	0.645654	0.512861	0.665273	0.591562	0.630957	0.57544	0.756833	0.729458	0.367193	0.393454	0.389979	0.616871	0.593628	0.669892	0.367193	0.393454	0.389979	0.616871	0.593628	0.683201
690	0.460257	0.505825	0.561048	0.529663	0.509331	0.598412	0.522396	0.567545	0.590201	0.535797	0.504661	0.465586	0.53827	0.535797	0.544503	0.444631	0.566239	0.592925	0.659174	0.61235	0.61235	0.528445	0.660693	0.579429	0.61235	0.467735	0.642688	0.55335	0.595662	0.534564	0.749894	0.72277	0.322061	0.345547	0.339285	0.583099	0.555928	0.644185	0.322061	0.345547	0.339285	0.583099	0.555928	0.657721
688	0.412098	0.463447	0.52723	0.490908	0.469894	0.559758	0.477529	0.529663	0.555904	0.490908	0.457088	0.419759	0.49545	0.493174	0.504661	0.400867	0.530884	0.561048	0.642688	0.587489	0.576766	0.483059	0.632412	0.542001	0.576766	0.422669	0.619441	0.512861	0.555904	0.490908	0.743019	0.712853	0.281211	0.302419	0.293513	0.548649	0.519426	0.616602	0.281211	0.302419	0.293513	0.548649	0.519426	0.629588
686	0.365595	0.420727	0.490908	0.450817	0.431519	0.5188	0.432514	0.490908	0.521195	0.442588	0.408319	0.374111	0.451856	0.44978	0.463447	0.358922	0.494311	0.529663	0.620869	0.561048	0.540754	0.437522	0.60256	0.504661	0.53827	0.379315	0.591562	0.472063	0.515229	0.446684	0.734514	0.703072	0.24525	0.264679	0.253645	0.515671	0.483091	0.591563	0.24525	0.264679	0.253645	0.515671	0.483091	0.603344
684	0.322107	0.381944	0.457088	0.413048	0.395367	0.480839	0.389942	0.456037	0.487528	0.399025	0.364754	0.333426	0.41115	0.409261	0.42462	0.321366	0.460257	0.496592	0.599791	0.533335	0.504661	0.396278	0.574116	0.468813	0.501187	0.340408	0.562341	0.432514	0.475335	0.404576	0.72277	0.688652	0.215842	0.234623	0.221234	0.485803	0.45136	0.571485	0.215842	0.234623	0.221234	0.485803	0.45136	0.579527
682	0.290402	0.350752	0.430527	0.384592	0.367282	0.450817	0.358096	0.430527	0.462381	0.365595	0.33037	0.301301	0.378443	0.378443	0.39355	0.294442	0.433511	0.473151	0.583445	0.511682	0.477529	0.364754	0.550808	0.439542	0.473151	0.312608	0.542001	0.400867	0.442588	0.37325	0.709578	0.669885	0.195732	0.213551	0.199082	0.463989	0.429065	0.560447	0.195732	0.213551	0.199082	0.463989	0.429065	0.563733
680	0.271644	0.33266	0.414	0.367282	0.35156	0.433511	0.338844	0.414954	0.446684	0.346737	0.311172	0.284446	0.358922	0.360579	0.374973	0.279254	0.41783	0.457088	0.571479	0.497737	0.461318	0.345939	0.535797	0.422669	0.456037	0.297167	0.528445	0.381944	0.422669	0.353997	0.688652	0.644169	0.184583	0.201886	0.18629	0.453479	0.417383	0.55728	0.184583	0.201886	0.18629	0.453479	0.417383	0.55728
678	0.266073	0.326588	0.408319	0.363078	0.347536	0.428549	0.331894	0.412098	0.44157	0.341193	0.305492	0.279898	0.352371	0.355631	0.368978	0.275423	0.413048	0.451856	0.567545	0.493174	0.458142	0.341193	0.533335	0.41783	0.451856	0.293765	0.524807	0.375837	0.415911	0.348337	0.662217	0.613762	0.181434	0.199149	0.182915	0.452436	0.416423	0.559247	0.181434	0.199149	0.182915	0.452436	0.416423	0.55728
676	0.269153	0.328095	0.41115	0.365595	0.350752	0.431519	0.334965	0.41783	0.444631	0.34435	0.308319	0.283139	0.353183	0.358922	0.370681	0.279254	0.416869	0.454988	0.570164	0.49545	0.460257	0.34435	0.537032	0.421697	0.454988	0.297167	0.528445	0.378443	0.418794	0.350752	0.630957	0.57544	0.183336	0.200992	0.184208	0.456622	0.420755	0.564422	0.183336	0.200992	0.184208	0.456622	0.420755	0.561778
674	0.276058	0.334195	0.416869	0.37325	0.357273	0.439542	0.340408	0.42462	0.44978	0.349945	0.314775	0.289068	0.358922	0.365595	0.375837	0.286418	0.423643	0.461318	0.574116	0.501187	0.467735	0.35156	0.542001	0.427563	0.461318	0.304089	0.533335	0.384592	0.425598	0.357273	0.595662	0.534564	0.186745	0.2052	0.187632	0.462974	0.427591	0.570958	0.186745	0.2052	0.187632	0.462974	0.427591	0.567618
672	0.284446	0.340408	0.422669	0.381066	0.364754	0.446684	0.34914	0.432514	0.457088	0.357273	0.32434	0.297167	0.365595	0.37325	0.382825	0.295121	0.432514	0.469894	0.579429	0.506991	0.475335	0.360579	0.549541	0.435512	0.468813	0.312608	0.540754	0.392645	0.433511	0.365595	0.555904	0.490908	0.191328	0.20998	0.192654	0.471012	0.436545	0.578931	0.191328	0.20998	0.192654	0.471012	0.436545	0.574191
670	0.295121	0.349945	0.430527	0.391742	0.374973	0.457088	0.358096	0.444631	0.464515	0.368129	0.334195	0.30761	0.37325	0.383707	0.391742	0.306196	0.442588	0.479733	0.58479	0.515229	0.486407	0.371535	0.55847	0.445656	0.479733	0.323594	0.549541	0.402717	0.444631	0.375837	0.515229	0.446684	0.197596	0.216859	0.199181	0.481402	0.447743	0.588338	0.197596	0.216859	0.199181	0.481402	0.447743	0.583521
668	0.308319	0.36141	0.44157	0.403645	0.387258	0.470977	0.371535	0.458142	0.476431	0.381944	0.348337	0.321366	0.385478	0.397192	0.403645	0.320627	0.456037	0.49204	0.592925	0.526017	0.500035	0.387258	0.571479	0.459198	0.49204	0.337287	0.561048	0.415911	0.459198	0.390841	0.475335	0.404576	0.205958	0.226277	0.208314	0.493697	0.461348	0.600658	0.205958	0.226277	0.208314	0.493697	0.461348	0.594349
666	0.326588	0.376704	0.454988	0.421697	0.402717	0.487528	0.38815	0.476431	0.489779	0.399945	0.366438	0.338844	0.399025	0.414	0.418794	0.338065	0.472063	0.508159	0.603949	0.53827	0.517607	0.405509	0.586138	0.476431	0.509331	0.355631	0.57544	0.432514	0.476431	0.408319	0.442588	0.37325	0.217159	0.238584	0.220122	0.509258	0.478105	0.613235	0.217159	0.238584	0.220122	0.509258	0.478105	0.606794
664	0.346737	0.39355	0.467735	0.439542	0.420727	0.506991	0.406443	0.496592	0.503501	0.419759	0.38815	0.358922	0.414954	0.433511	0.435512	0.358922	0.490908	0.524807	0.613762	0.55335	0.537032	0.425598	0.60256	0.494311	0.528445	0.376704	0.591562	0.450817	0.496592	0.429536	0.422669	0.353997	0.230838	0.25268	0.234496	0.526469	0.497758	0.628225	0.230838	0.25268	0.234496	0.526469	0.497758	0.62091
662	0.368129	0.410204	0.481948	0.458142	0.438531	0.526017	0.425598	0.517607	0.517607	0.438531	0.41115	0.378443	0.431519	0.453942	0.451856	0.381066	0.509331	0.539511	0.623735	0.566239	0.555904	0.448745	0.619441	0.514044	0.545758	0.398107	0.605341	0.469894	0.516416	0.44978	0.415911	0.348337	0.245345	0.268556	0.250082	0.54492	0.517629	0.641347	0.245345	0.268556	0.250082	0.54492	0.517629	0.635373
660	0.387258	0.423643	0.49204	0.475335	0.452898	0.540754	0.440555	0.535797	0.52723	0.454988	0.430527	0.395367	0.444631	0.469894	0.466659	0.403645	0.526017	0.555904	0.63387	0.578096	0.571479	0.467735	0.63387	0.530884	0.562341	0.416869	0.616595	0.486407	0.533335	0.468813	0.418794	0.350752	0.258969	0.283771	0.26519	0.5621	0.535819	0.652476	0.258969	0.283771	0.26519	0.5621	0.535819	0.647923
658	0.401791	0.435512	0.500035	0.486407	0.464515	0.55335	0.452898	0.549541	0.535797	0.467735	0.445656	0.40738	0.453942	0.483059	0.477529	0.420727	0.53827	0.566239	0.638263	0.586138	0.583445	0.483059	0.642688	0.542001	0.572796	0.432514	0.626614	0.500035	0.547016	0.483059	0.425598	0.357273	0.269636	0.295416	0.276078	0.575783	0.550831	0.659986	0.269636	0.295416	0.276078	0.575783	0.550831	0.657686
656	0.413048	0.442588	0.503501	0.496592	0.470977	0.561048	0.460257	0.557186	0.53827	0.475335	0.457088	0.415911	0.457088	0.489779	0.481948	0.432514	0.548277	0.57544	0.644169	0.594292	0.592925	0.494311	0.651628	0.550808	0.580764	0.444631	0.63387	0.508159	0.555904	0.494311	0.433511	0.365595	0.278169	0.304393	0.284156	0.584443	0.562365	0.666075	0.278169	0.304393	0.284156	0.584443	0.562365	0.663759
654	0.419759	0.446684	0.503501	0.501187	0.474242	0.564937	0.464515	0.563638	0.53827	0.479733	0.463447	0.419759	0.459198	0.493174	0.485289	0.442588	0.555904	0.580764	0.647143	0.598412	0.598412	0.502343	0.657658	0.557186	0.58479	0.451856	0.638263	0.512861	0.562341	0.500035	0.444631	0.375837	0.282688	0.310767	0.289439	0.59121	0.57084	0.669901	0.282688	0.310767	0.289439	0.59121	0.57084	0.669125
652	0.423643	0.447713	0.502343	0.502343	0.474242	0.567545	0.466659	0.566239	0.535797	0.480839	0.468813	0.422669	0.457088	0.494311	0.484172	0.448745	0.559758	0.583445	0.647143	0.599791	0.60256	0.506991	0.660693	0.559758	0.587489	0.458142	0.642688	0.516416	0.566239	0.505825	0.459198	0.390841	0.286971	0.315769	0.293465	0.595264	0.576122	0.670667	0.286971	0.315769	0.293465	0.595264	0.576122	0.670667
650	0.427563	0.448745	0.498884	0.504661	0.474242	0.568853	0.467735	0.567545	0.532108	0.481948	0.474242	0.42462	0.454988	0.494311	0.483059	0.454988	0.563638	0.588844	0.648634	0.60256	0.606736	0.511682	0.663743	0.563638	0.590201	0.464515	0.645654	0.517607	0.570164	0.510505	0.476431	0.408319	0.29132	0.320162	0.298234	0.598723	0.582117	0.672206	0.29132	0.320162	0.298234	0.598723	0.582117	0.672206
648	0.432514	0.44978	0.49545	0.506991	0.473151	0.568853	0.469894	0.567545	0.52723	0.484172	0.480839	0.42658	0.450817	0.494311	0.483059	0.463447	0.568853	0.594292	0.651628	0.605341	0.61235	0.5188	0.668344	0.568853	0.591562	0.473151	0.65013	0.521195	0.57544	0.516416	0.496592	0.429536	0.298793	0.329085	0.306219	0.602157	0.588176	0.672206	0.298793	0.329085	0.306219	0.602157	0.588176	0.672206
646	0.439542	0.452898	0.49204	0.510505	0.473151	0.570164	0.481948	0.576766	0.528445	0.486407	0.490908	0.429536	0.44978	0.49545	0.483059	0.474242	0.576766	0.598412	0.654636	0.610942	0.619441	0.535797	0.683912	0.583445	0.594292	0.483059	0.654636	0.524807	0.58479	0.52723	0.516416	0.44978	0.309293	0.340603	0.318408	0.605655	0.59498	0.673752	0.309293	0.340603	0.318408	0.605655	0.59498	0.673752
644	0.445656	0.453942	0.486407	0.511682	0.469894	0.571479	0.484172	0.57544	0.519996	0.488652	0.500035	0.431519	0.446684	0.49545	0.483059	0.484172	0.582103	0.605341	0.657658	0.615177	0.626614	0.54325	0.687068	0.587489	0.597035	0.493174	0.660693	0.529663	0.592925	0.53827	0.533335	0.468813	0.32273	0.354153	0.331847	0.609854	0.601175	0.673752	0.32273	0.354153	0.331847	0.609854	0.601175	0.674528
642	0.450817	0.452898	0.479733	0.514044	0.466659	0.570164	0.484172	0.570164	0.510505	0.488652	0.508159	0.432514	0.442588	0.494311	0.479733	0.493174	0.587489	0.609537	0.659174	0.619441	0.63387	0.548277	0.687068	0.590201	0.598412	0.502343	0.665273	0.530884	0.599791	0.547016	0.547016	0.483059	0.334071	0.366552	0.344646	0.611259	0.606039	0.672206	0.334071	0.366552	0.344646	0.611259	0.606039	0.673752
640	0.452898	0.450817	0.472063	0.512861	0.461318	0.568853	0.485289	0.567545	0.500035	0.486407	0.514044	0.429536	0.435512	0.490908	0.476431	0.500035	0.591562	0.61235	0.660693	0.6223	0.638263	0.554626	0.69024	0.594292	0.597035	0.508159	0.668344	0.530884	0.605341	0.555904	0.555904	0.494311	0.343382	0.377644	0.355904	0.612669	0.609539	0.669892	0.343382	0.377644	0.355904	0.612669	0.609539	0.671431
638	0.452898	0.446684	0.462381	0.510505	0.453942	0.563638	0.483059	0.562341	0.489779	0.483059	0.517607	0.42658	0.427563	0.486407	0.468813	0.504661	0.592925	0.615177	0.660693	0.625173	0.64121	0.562341	0.693426	0.597035	0.594292	0.514044	0.671429	0.529663	0.610942	0.562341	0.562341	0.500035	0.352572	0.386395	0.365002	0.611987	0.611649	0.666823	0.352572	0.386395	0.365002	0.611987	0.611649	0.669118
636	0.451856	0.440555	0.451856	0.504661	0.445656	0.557186	0.47863	0.554626	0.476431	0.476431	0.5188	0.418794	0.415911	0.477529	0.460257	0.508159	0.595662	0.616595	0.662217	0.628058	0.644169	0.567545	0.695024	0.597035	0.590201	0.516416	0.672977	0.526017	0.613762	0.566239	0.566239	0.505825	0.359127	0.394486	0.372171	0.609175	0.612357	0.663015	0.359127	0.394486	0.372171	0.609175	0.612357	0.666051
634	0.445656	0.430527	0.438531	0.497737	0.433511	0.547016	0.473151	0.545758	0.460257	0.465586	0.517607	0.41115	0.403645	0.468813	0.44978	0.509331	0.594292	0.616595	0.660693	0.626614	0.645654	0.567545	0.695024	0.597035	0.58479	0.517607	0.674528	0.521195	0.616595	0.571479	0.570164	0.510505	0.363286	0.398573	0.376452	0.605029	0.611656	0.656954	0.363286	0.398573	0.376452	0.605029	0.611656	0.660709
632	0.439542	0.419759	0.42462	0.489779	0.421697	0.537032	0.463447	0.533335	0.44157	0.452898	0.514044	0.399945	0.387258	0.456037	0.436516	0.510505	0.591562	0.615177	0.659174	0.626614	0.644169	0.564937	0.691831	0.594292	0.576766	0.516416	0.674528	0.512861	0.615177	0.571479	0.57544	0.516416	0.364962	0.401335	0.37732	0.600864	0.608855	0.650214	0.364962	0.401335	0.37732	0.600864	0.608855	0.654664
630	0.429536	0.405509	0.40738	0.47863	0.405509	0.5236	0.453942	0.522396	0.422669	0.438531	0.506991	0.387258	0.369828	0.440555	0.419759	0.508159	0.588844	0.61235	0.656145	0.626614	0.642688	0.561048	0.691831	0.590201	0.566239	0.514044	0.674528	0.502343	0.613762	0.570164	0.58479	0.52723	0.364518	0.401335	0.376452	0.594696	0.606071	0.643551	0.364518	0.401335	0.376452	0.594696	0.606071	0.64794
628	0.418794	0.391742	0.391742	0.466659	0.390841	0.509331	0.442588	0.509331	0.403645	0.422669	0.498884	0.374111	0.35156	0.425598	0.402717	0.506991	0.58479	0.610942	0.653131	0.625173	0.64121	0.555904	0.69024	0.58479	0.554626	0.510505	0.672977	0.489779	0.610942	0.570164	0.592925	0.53827	0.363238	0.400896	0.373835	0.587888	0.601899	0.636932	0.363238	0.400896	0.373835	0.587888	0.601899	0.640544
626	0.409261	0.377572	0.376704	0.454988	0.375837	0.49545	0.431519	0.49545	0.385478	0.408319	0.493174	0.36141	0.334195	0.410204	0.386367	0.504661	0.582103	0.608135	0.65013	0.623735	0.638263	0.550808	0.688652	0.580764	0.544503	0.508159	0.674528	0.47863	0.608135	0.567545	0.599791	0.547016	0.362402	0.399974	0.371261	0.581209	0.598451	0.630416	0.362402	0.399974	0.371261	0.581209	0.598451	0.634695
624	0.399025	0.363915	0.36141	0.443609	0.36141	0.481948	0.419759	0.481948	0.366438	0.392645	0.485289	0.34914	0.317687	0.395367	0.370681	0.503501	0.578096	0.606736	0.647143	0.623735	0.636796	0.545758	0.687068	0.57544	0.533335	0.504661	0.674528	0.465586	0.605341	0.566239	0.605341	0.555904	0.361962	0.399537	0.369969	0.575881	0.595719	0.622538	0.361962	0.399537	0.369969	0.575881	0.595719	0.627456
622	0.387258	0.349945	0.345939	0.430527	0.345939	0.466659	0.408319	0.467735	0.347536	0.376704	0.477529	0.334965	0.299916	0.379315	0.353183	0.502343	0.572796	0.605341	0.642688	0.6223	0.63387	0.540754	0.685488	0.570164	0.521195	0.501187	0.674528	0.453942	0.60256	0.566239	0.610942	0.562341	0.362402	0.400458	0.367834	0.569342	0.593002	0.616183	0.362402	0.400458	0.367834	0.569342	0.593002	0.620336
620	0.376704	0.335738	0.32961	0.41783	0.32961	0.44978	0.397192	0.451856	0.328095	0.359749	0.469894	0.321366	0.281838	0.363078	0.334965	0.503501	0.567545	0.603949	0.64121	0.620869	0.632412	0.535797	0.685488	0.566239	0.508159	0.498884	0.674528	0.440555	0.598412	0.564937	0.613762	0.566239	0.362402	0.402306	0.366144	0.562824	0.590301	0.607822	0.362402	0.402306	0.366144	0.562824	0.590301	0.613271
618	0.363915	0.31989	0.312608	0.402717	0.311889	0.431519	0.383707	0.433511	0.306196	0.341979	0.461318	0.306196	0.263027	0.345144	0.3155	0.504661	0.563638	0.601174	0.636796	0.619441	0.629506	0.529663	0.682339	0.559758	0.49545	0.49545	0.676083	0.42658	0.595662	0.566239	0.616595	0.571479	0.363633	0.404163	0.365712	0.55449	0.589	0.598926	0.363633	0.404163	0.365712	0.55449	0.589	0.604936
616	0.349945	0.302691	0.293765	0.386367	0.293089	0.412098	0.369828	0.414	0.283792	0.322107	0.450817	0.289068	0.24322	0.325087	0.293765	0.503501	0.557186	0.598412	0.630957	0.618016	0.626614	0.522396	0.682339	0.552077	0.47863	0.49204	0.676083	0.408319	0.592925	0.564937	0.615177	0.571479	0.365709	0.406919	0.364441	0.54754	0.585669	0.589468	0.365709	0.406919	0.364441	0.54754	0.585669	0.595356
614	0.334965	0.285759	0.274789	0.368129	0.273527	0.390841	0.353997	0.39355	0.261216	0.302691	0.440555	0.27227	0.223357	0.305492	0.27227	0.504661	0.549541	0.595662	0.625173	0.618016	0.6223	0.515229	0.680769	0.544503	0.461318	0.488652	0.679204	0.391742	0.588844	0.563638	0.613762	0.570164	0.367397	0.409786	0.363156	0.538192	0.582364	0.579539	0.367397	0.409786	0.363156	0.538192	0.582364	0.585939
612	0.31989	0.269153	0.257632	0.349945	0.254683	0.369828	0.339625	0.371535	0.239883	0.281838	0.42658	0.254683	0.203704	0.285759	0.251768	0.504661	0.542001	0.594292	0.619441	0.616595	0.618016	0.505825	0.677642	0.537032	0.442588	0.483059	0.679204	0.372392	0.583445	0.563638	0.610942	0.570164	0.368691	0.41118	0.360656	0.528425	0.579774	0.568485	0.368691	0.41118	0.360656	0.528425	0.579774	0.575357
610	0.304089	0.25293	0.240991	0.331894	0.236592	0.348337	0.32434	0.349945	0.219786	0.263027	0.414954	0.238781	0.186209	0.266686	0.231206	0.502343	0.533335	0.590201	0.61235	0.613762	0.613762	0.49545	0.672977	0.52723	0.42462	0.477529	0.679204	0.354813	0.576766	0.559758	0.608135	0.567545	0.369093	0.413078	0.357333	0.518212	0.573921	0.556979	0.369093	0.413078	0.357333	0.518212	0.573921	0.563679
608	0.289068	0.237684	0.224905	0.314051	0.218776	0.328095	0.310456	0.328852	0.201372	0.244343	0.400867	0.222844	0.170216	0.248313	0.212814	0.500035	0.5236	0.586138	0.605341	0.61235	0.608135	0.483059	0.669885	0.516416	0.40738	0.470977	0.680769	0.336512	0.570164	0.557186	0.605341	0.566239	0.368199	0.413078	0.353229	0.507028	0.568088	0.545131	0.368199	0.413078	0.353229	0.507028	0.568088	0.55225
606	0.27227	0.221309	0.20893	0.295121	0.201837	0.306902	0.294442	0.306196	0.18281	0.225944	0.386367	0.206538	0.154525	0.229615	0.194089	0.496592	0.512861	0.580764	0.597035	0.608135	0.599791	0.470977	0.665273	0.504661	0.38815	0.461318	0.680769	0.316957	0.562341	0.55335	0.60256	0.566239	0.366507	0.412626	0.347569	0.494945	0.561089	0.531193	0.366507	0.412626	0.347569	0.494945	0.561089	0.539819
604	0.254683	0.204644	0.192309	0.275423	0.184077	0.284446	0.278612	0.283139	0.165196	0.207014	0.369828	0.190108	0.138995	0.210863	0.175388	0.489779	0.498884	0.574116	0.587489	0.603949	0.591562	0.456037	0.659174	0.49204	0.367282	0.450817	0.680769	0.297167	0.550808	0.547016	0.598412	0.564937	0.363147	0.410234	0.340828	0.480989	0.55225	0.517645	0.363147	0.410234	0.340828	0.480989	0.55225	0.525978
602	0.236048	0.187499	0.176198	0.254683	0.165959	0.261216	0.261216	0.258821	0.147571	0.187499	0.350752	0.172982	0.124165	0.191426	0.156315	0.481948	0.484172	0.566239	0.576766	0.598412	0.582103	0.438531	0.651628	0.476431	0.345144	0.437522	0.679204	0.276058	0.539511	0.539511	0.595662	0.566239	0.358556	0.406965	0.331909	0.465225	0.542385	0.500373	0.358556	0.406965	0.331909	0.465225	0.542385	0.51
600	0.215278	0.170608	0.158489	0.231206	0.148252	0.236048	0.242661	0.233346	0.130317	0.166725	0.328095	0.154525	0.109144	0.171002	0.137721	0.472063	0.464515	0.555904	0.562341	0.588844	0.564937	0.418794	0.638263	0.457088	0.31989	0.420727	0.672977	0.253513	0.519996	0.52723	0.592925	0.564937	0.353209	0.401381	0.321742	0.447424	0.529707	0.482588	0.353209	0.401381	0.321742	0.447424	0.529707	0.492326
598	0.198609	0.155597	0.144544	0.212324	0.13213	0.214783	0.226986	0.211836	0.115345	0.149279	0.30903	0.139316	0.0972747	0.153815	0.122744	0.462381	0.44978	0.550808	0.552077	0.587489	0.554626	0.400867	0.63387	0.44157	0.296483	0.40738	0.676083	0.233884	0.508159	0.519996	0.588844	0.563638	0.346344	0.395442	0.310815	0.427807	0.516717	0.464386	0.346344	0.395442	0.310815	0.427807	0.516717	0.474187
596	0.180717	0.141254	0.13122	0.193197	0.118032	0.194089	0.211349	0.190985	0.102329	0.133968	0.289734	0.125026	0.0870964	0.138357	0.108643	0.450817	0.432514	0.540754	0.539511	0.580764	0.542001	0.381944	0.625173	0.42462	0.274157	0.391742	0.676083	0.213796	0.493174	0.509331	0.583445	0.563638	0.33924	0.388224	0.299226	0.409109	0.50238	0.446892	0.33924	0.388224	0.299226	0.409109	0.50238	0.456251
594	0.165196	0.129122	0.119399	0.176198	0.105925	0.176198	0.196789	0.172187	0.091622	0.120504	0.271644	0.11272	0.0787046	0.124738	0.0968278	0.440555	0.415911	0.532108	0.526017	0.572796	0.528445	0.362243	0.615177	0.40738	0.254097	0.375837	0.672977	0.196336	0.477529	0.498884	0.576766	0.559758	0.332647	0.3816	0.288073	0.391653	0.488472	0.430077	0.332647	0.3816	0.288073	0.391653	0.488472	0.439015
592	0.150661	0.117761	0.109144	0.160694	0.0954993	0.159588	0.18281	0.155597	0.0826038	0.108643	0.254097	0.102094	0.0717794	0.11272	0.0866962	0.427563	0.399025	0.521195	0.512861	0.566239	0.514044	0.34435	0.603949	0.390841	0.235505	0.36141	0.669885	0.179473	0.461318	0.487528	0.570164	0.557186	0.325432	0.373774	0.277339	0.374083	0.474379	0.413915	0.325432	0.373774	0.277339	0.374083	0.474379	0.422451
590	0.137721	0.107895	0.0995405	0.146555	0.0864968	0.144877	0.170216	0.140605	0.0749894	0.0984011	0.237684	0.0924698	0.0662217	0.102329	0.078343	0.415911	0.382825	0.510505	0.498884	0.55847	0.501187	0.326588	0.592925	0.374111	0.217771	0.345939	0.668344	0.164437	0.446684	0.476431	0.562341	0.55335	0.318374	0.367397	0.2664	0.357302	0.46024	0.396669	0.318374	0.367397	0.2664	0.357302	0.46024	0.406011
588	0.125314	0.0988553	0.0912011	0.133045	0.0785236	0.13122	0.157761	0.126474	0.0682339	0.0891251	0.221309	0.0837529	0.0615177	0.092683	0.0707946	0.402717	0.366438	0.498884	0.485289	0.550808	0.486407	0.30903	0.582103	0.357273	0.200447	0.33037	0.665273	0.149968	0.430527	0.464515	0.550808	0.547016	0.310753	0.35947	0.255892	0.339708	0.445071	0.378801	0.310753	0.35947	0.255892	0.339708	0.445071	0.388036
586	0.113763	0.0905733	0.0835603	0.120781	0.0712853	0.118577	0.146218	0.113763	0.0628058	0.0809096	0.205589	0.0762079	0.0572796	0.0841395	0.0645654	0.389045	0.34914	0.486407	0.469894	0.540754	0.472063	0.291743	0.570164	0.341193	0.184502	0.314775	0.662217	0.136458	0.414	0.451856	0.539511	0.539511	0.301921	0.350861	0.244396	0.321896	0.429448	0.360701	0.301921	0.350861	0.244396	0.321896	0.429448	0.370499
584	0.102565	0.0827942	0.0763836	0.108893	0.0651628	0.106905	0.134586	0.101625	0.0578096	0.0734514	0.189671	0.0693426	0.0540754	0.0763836	0.0591562	0.374973	0.331131	0.473151	0.451856	0.528445	0.457088	0.272898	0.555904	0.322849	0.168267	0.297852	0.657658	0.123595	0.397192	0.438531	0.519996	0.52723	0.294017	0.342875	0.233145	0.303243	0.413043	0.342262	0.294017	0.342875	0.233145	0.303243	0.413043	0.3518
582	0.0931108	0.0760326	0.0703072	0.0984011	0.0597035	0.0968278	0.12388	0.0912011	0.0539511	0.0672977	0.174985	0.0635331	0.0514044	0.0698232	0.0547016	0.358922	0.312608	0.458142	0.433511	0.516416	0.44157	0.25527	0.540754	0.305492	0.153462	0.281838	0.651628	0.111944	0.381066	0.42462	0.508159	0.519996	0.285636	0.333936	0.222167	0.285673	0.396261	0.325293	0.285636	0.333936	0.222167	0.285673	0.396261	0.333304
580	0.0851138	0.0704693	0.0651628	0.0895365	0.0555904	0.088308	0.114551	0.0826038	0.0509331	0.0625173	0.161436	0.0588844	0.0494311	0.0644169	0.0512861	0.343558	0.295801	0.442588	0.415911	0.503501	0.425598	0.239332	0.526017	0.288403	0.140605	0.266686	0.644169	0.102094	0.364754	0.410204	0.493174	0.509331	0.278778	0.32598	0.212435	0.269407	0.380824	0.309593	0.278778	0.32598	0.212435	0.269407	0.380824	0.317155
578	0.0790679	0.0662217	0.061235	0.0824138	0.0526017	0.0816582	0.106905	0.0755092	0.0487528	0.0587489	0.150661	0.0554626	0.0479733	0.0603949	0.0489779	0.33037	0.28119	0.430527	0.399025	0.49204	0.413048	0.225424	0.511682	0.273527	0.129718	0.254097	0.638263	0.0939723	0.349945	0.397192	0.477529	0.498884	0.272736	0.319294	0.204086	0.254653	0.366741	0.295622	0.272736	0.319294	0.204086	0.254653	0.366741	0.302205
576	0.0739605	0.0628058	0.0580764	0.0767361	0.0503501	0.0763836	0.100693	0.0706318	0.0470977	0.0559758	0.140929	0.052723	0.0469894	0.0572796	0.0470977	0.317687	0.267917	0.418794	0.384592	0.480839	0.399945	0.213796	0.500035	0.260615	0.120781	0.242661	0.63387	0.0874984	0.337287	0.386367	0.461318	0.487528	0.267738	0.312745	0.196741	0.241819	0.353544	0.282676	0.267738	0.312745	0.196741	0.241819	0.353544	0.28892
574	0.0695024	0.0598412	0.0555904	0.0719449	0.0486407	0.0719449	0.0948418	0.0662217	0.0460257	0.0537032	0.132434	0.0504661	0.0461318	0.0548277	0.0457088	0.308319	0.256448	0.408319	0.371535	0.472063	0.389045	0.203236	0.488652	0.248886	0.11272	0.231739	0.628058	0.0818465	0.325087	0.375837	0.446684	0.476431	0.262228	0.307037	0.189872	0.229632	0.34163	0.270561	0.262228	0.307037	0.189872	0.229632	0.34163	0.276232
572	0.0660693	0.0574116	0.0533335	0.0677642	0.0470977	0.0683912	0.0901571	0.0629506	0.0450817	0.0517607	0.124738	0.0487528	0.0456037	0.052723	0.0446684	0.297167	0.244906	0.398107	0.359749	0.463447	0.378443	0.194089	0.47863	0.238232	0.105925	0.222844	0.623735	0.0770903	0.314051	0.366438	0.430527	0.464515	0.258019	0.301761	0.18389	0.217787	0.329829	0.259093	0.258019	0.301761	0.18389	0.217787	0.329829	0.264722
570	0.0628058	0.0552077	0.0517607	0.0644169	0.0460257	0.0653131	0.0859014	0.0598412	0.0442588	0.0502343	0.117761	0.0472063	0.0450817	0.0510505	0.0437522	0.286418	0.234423	0.389045	0.348337	0.454988	0.368129	0.185353	0.468813	0.228034	0.0993116	0.213304	0.619441	0.072778	0.303389	0.357273	0.414	0.451856	0.253879	0.296576	0.178077	0.206771	0.31773	0.247663	0.253879	0.296576	0.178077	0.206771	0.31773	0.252776
568	0.060256	0.0537032	0.0501187	0.0613762	0.0450817	0.0626614	0.0818465	0.0574116	0.0437522	0.0488652	0.111429	0.0460257	0.0447713	0.049545	0.0430527	0.276058	0.224905	0.379315	0.335738	0.445656	0.358096	0.177011	0.458142	0.218273	0.0939723	0.204644	0.613762	0.0691831	0.293765	0.347536	0.397192	0.438531	0.249513	0.291127	0.17266	0.195899	0.306236	0.236858	0.249513	0.291127	0.17266	0.195899	0.306236	0.241933
566	0.0579429	0.0522396	0.0489779	0.0588844	0.0442588	0.0605341	0.078343	0.055335	0.0432514	0.047863	0.10617	0.0450817	0.0444631	0.0484172	0.0425598	0.266073	0.215774	0.369828	0.325087	0.436516	0.34914	0.169824	0.448745	0.20893	0.0891251	0.196789	0.606736	0.0660693	0.284446	0.338844	0.381066	0.42462	0.245801	0.285813	0.167795	0.186187	0.295309	0.227148	0.245801	0.285813	0.167795	0.186187	0.295309	0.231348
564	0.0562341	0.0509331	0.0480839	0.0570164	0.0437522	0.0588844	0.0755092	0.053827	0.0429536	0.0472063	0.101158	0.0442588	0.044157	0.0475335	0.0420727	0.25704	0.20797	0.360579	0.314775	0.427563	0.341193	0.164059	0.439542	0.200909	0.08531	0.190108	0.599791	0.0635331	0.275423	0.33037	0.364754	0.410204	0.242409	0.281211	0.163621	0.177807	0.285447	0.218932	0.242409	0.281211	0.163621	0.177807	0.285447	0.222155
562	0.0547016	0.0500035	0.0473151	0.0555904	0.0433511	0.0576766	0.0732825	0.052723	0.0427563	0.0465586	0.097499	0.0437522	0.0440555	0.0467735	0.0418794	0.248886	0.201372	0.353183	0.306196	0.420727	0.334195	0.158489	0.431519	0.194536	0.0822243	0.184077	0.595662	0.0616595	0.269153	0.323594	0.349945	0.397192	0.239083	0.277018	0.160092	0.170738	0.276672	0.212092	0.239083	0.277018	0.160092	0.170738	0.276672	0.215008
560	0.0537032	0.0494311	0.0466659	0.054325	0.0430527	0.0566239	0.0714496	0.05188	0.0425598	0.0461318	0.0946237	0.0433511	0.0439542	0.0462381	0.0415911	0.242661	0.196336	0.347536	0.299226	0.415911	0.328095	0.154882	0.42658	0.188799	0.0797995	0.179887	0.590201	0.0601174	0.263027	0.316957	0.337287	0.386367	0.236339	0.273217	0.157363	0.164737	0.26979	0.206706	0.236339	0.273217	0.157363	0.164737	0.26979	0.209153
558	0.0528445	0.0488652	0.0462381	0.0533335	0.0428549	0.0559758	0.0699842	0.0511682	0.0423643	0.0457088	0.0918333	0.0429536	0.0438531	0.0457088	0.0414	0.237137	0.191426	0.341979	0.293089	0.410204	0.323594	0.151356	0.420727	0.184077	0.0778037	0.175792	0.586138	0.0587489	0.258226	0.311889	0.325087	0.375837	0.234166	0.27006	0.15487	0.159681	0.263928	0.200329	0.234166	0.27006	0.15487	0.159681	0.263928	0.202704
556	0.0521195	0.0484172	0.0459198	0.0526017	0.0427563	0.0552077	0.0685488	0.0505825	0.0422669	0.0456037	0.0897429	0.0427563	0.0437522	0.0454988	0.0414	0.231739	0.187499	0.338065	0.28774	0.406443	0.31989	0.148594	0.416869	0.180302	0.0762079	0.172584	0.58479	0.0576766	0.254683	0.30761	0.314051	0.366438	0.232019	0.266941	0.152745	0.155137	0.257831	0.196144	0.232019	0.266941	0.152745	0.155137	0.257831	0.198099
554	0.0515229	0.0480839	0.0454988	0.05188	0.042462	0.0547016	0.0676083	0.0501187	0.0422669	0.0453942	0.0877001	0.042462	0.0437522	0.0452898	0.0413048	0.226464	0.183654	0.333426	0.282488	0.401791	0.316228	0.146218	0.413048	0.176604	0.0746449	0.169434	0.580764	0.0570164	0.250611	0.304089	0.303389	0.357273	0.229887	0.264176	0.15102	0.150883	0.252819	0.192221	0.229887	0.264176	0.15102	0.150883	0.252819	0.193955
552	0.0510505	0.047863	0.0452898	0.0512861	0.042462	0.054325	0.0665273	0.0498884	0.0422669	0.0451856	0.0862979	0.0423643	0.0438531	0.0451856	0.0413048	0.222844	0.181134	0.33037	0.278612	0.399025	0.314051	0.144212	0.410204	0.17338	0.0734514	0.166725	0.579429	0.0562341	0.248313	0.301301	0.293765	0.347536	0.228301	0.261441	0.149636	0.147425	0.248697	0.188544	0.228301	0.261441	0.149636	0.147425	0.248697	0.190071
550	0.0508159	0.047863	0.0450817	0.0509331	0.0423643	0.0540754	0.0657658	0.049545	0.0422669	0.0450817	0.0847227	0.0422669	0.0437522	0.044978	0.0412098	0.21928	0.178649	0.326588	0.275423	0.396278	0.311172	0.142889	0.408319	0.171002	0.0724436	0.164816	0.578096	0.0557186	0.245471	0.297852	0.284446	0.338844	0.226992	0.25933	0.148447	0.144223	0.244295	0.185268	0.226992	0.25933	0.148447	0.144223	0.244295	0.186434
548	0.0504661	0.0475335	0.044978	0.0505825	0.042462	0.0539511	0.0651628	0.0494311	0.0421697	0.0450817	0.0837529	0.0421697	0.0438531	0.0447713	0.0413048	0.21677	0.176604	0.325087	0.27227	0.39355	0.309742	0.141906	0.406443	0.169044	0.0717794	0.163305	0.57544	0.055335	0.243781	0.296483	0.275423	0.33037	0.225426	0.257237	0.147243	0.141569	0.240734	0.182726	0.225426	0.257237	0.147243	0.141569	0.240734	0.183711
546	0.0504661	0.0474242	0.0448745	0.0504661	0.042462	0.053827	0.0647143	0.0494311	0.0422669	0.0450817	0.0831764	0.0421697	0.0438531	0.0448745	0.0413048	0.214289	0.175792	0.322107	0.269774	0.391742	0.308319	0.141254	0.405509	0.167109	0.0712853	0.162181	0.574116	0.0549541	0.242661	0.294442	0.269153	0.323594	0.224391	0.255772	0.146747	0.139605	0.238114	0.180634	0.224391	0.255772	0.146747	0.139605	0.238114	0.181444
544	0.0503501	0.0475335	0.0448745	0.0503501	0.042462	0.053827	0.0642688	0.0493174	0.0422669	0.0450817	0.0826038	0.0422669	0.0439542	0.0448745	0.0414	0.212814	0.174582	0.320627	0.267917	0.389942	0.30761	0.140929	0.403645	0.165959	0.0709578	0.161436	0.572796	0.0547016	0.241546	0.293089	0.263027	0.316957	0.223616	0.254292	0.14641	0.137838	0.235727	0.179138	0.223616	0.254292	0.14641	0.137838	0.235727	0.17962
542	0.0503501	0.0474242	0.0448745	0.0502343	0.0425598	0.0540754	0.0639735	0.0493174	0.0423643	0.0450817	0.0822243	0.0421697	0.0440555	0.0448745	0.0414	0.210863	0.17378	0.319154	0.266073	0.389045	0.306902	0.140605	0.402717	0.164816	0.0707946	0.160325	0.570164	0.0545758	0.240991	0.291743	0.258226	0.311889	0.222333	0.252821	0.145558	0.136241	0.233364	0.177337	0.222333	0.252821	0.145558	0.136241	0.233364	0.178133
540	0.0502343	0.0474242	0.0447713	0.0502343	0.042658	0.0539511	0.0638263	0.0494311	0.0423643	0.0450817	0.0820352	0.0422669	0.0440555	0.0448745	0.0415911	0.209411	0.172982	0.316957	0.26485	0.386367	0.306196	0.140605	0.401791	0.164059	0.0706318	0.159956	0.567545	0.0545758	0.240436	0.290402	0.254683	0.30761	0.221822	0.251359	0.145379	0.134827	0.231557	0.175555	0.221822	0.251359	0.145379	0.134827	0.231557	0.176341
538	0.0503501	0.0474242	0.0448745	0.0502343	0.042658	0.0542001	0.0636796	0.049545	0.042462	0.0451856	0.0816582	0.0422669	0.0440555	0.0448745	0.0415911	0.20797	0.172584	0.3155	0.263633	0.384592	0.305492	0.140605	0.400867	0.163305	0.0704693	0.159588	0.564937	0.0545758	0.239883	0.289068	0.250611	0.304089	0.22055	0.249629	0.144866	0.133881	0.229104	0.174502	0.22055	0.249629	0.144866	0.133881	0.229104	0.174814
536	0.0504661	0.0474242	0.0448745	0.0503501	0.0427563	0.0544503	0.0636796	0.0497737	0.0425598	0.0452898	0.0818465	0.0423643	0.044157	0.0450817	0.041783	0.207491	0.172584	0.314051	0.263027	0.383707	0.305492	0.140929	0.399025	0.162555	0.0706318	0.159588	0.563638	0.0545758	0.239332	0.288403	0.248313	0.301301	0.219537	0.24791	0.144533	0.132654	0.227527	0.173146	0.219537	0.24791	0.144533	0.132654	0.227527	0.173766
534	0.0505825	0.0476431	0.044978	0.0503501	0.0428549	0.0547016	0.0636796	0.0498884	0.042658	0.0453942	0.0818465	0.042462	0.0442588	0.0452898	0.0418794	0.206063	0.172187	0.312608	0.261818	0.381944	0.304789	0.141254	0.398107	0.162181	0.0706318	0.159221	0.559758	0.0547016	0.239332	0.287078	0.245471	0.297852	0.217275	0.246204	0.144024	0.131723	0.225117	0.172019	0.217275	0.246204	0.144024	0.131723	0.225117	0.172173
532	0.0505825	0.0476431	0.0450817	0.0505825	0.0431519	0.0549541	0.0636796	0.0500035	0.0427563	0.0453942	0.0820352	0.0425598	0.0443609	0.0452898	0.0419759	0.205589	0.172584	0.311172	0.261818	0.380189	0.304789	0.141579	0.397192	0.162181	0.0709578	0.158855	0.555904	0.0548277	0.239332	0.286418	0.243781	0.296483	0.215283	0.243676	0.143341	0.130959	0.223567	0.170988	0.215283	0.243676	0.143341	0.130959	0.223567	0.171295
530	0.0508159	0.047863	0.0451856	0.0505825	0.0432514	0.055335	0.0636796	0.0502343	0.0428549	0.0456037	0.0822243	0.0427563	0.0445656	0.0454988	0.0422669	0.204174	0.172584	0.309742	0.261216	0.379315	0.304789	0.141906	0.395367	0.161808	0.0711214	0.158855	0.55335	0.0550808	0.239332	0.286418	0.242661	0.294442	0.212576	0.241442	0.142488	0.130199	0.221391	0.169963	0.212576	0.241442	0.142488	0.130199	0.221391	0.170268
528	0.0511682	0.0479733	0.0451856	0.0508159	0.0433511	0.0555904	0.0636796	0.0504661	0.0429536	0.0457088	0.0824138	0.0428549	0.0445656	0.0456037	0.0423643	0.203704	0.172982	0.30761	0.261216	0.377572	0.304089	0.142561	0.39355	0.161808	0.0716143	0.158489	0.549541	0.0552077	0.239332	0.285102	0.241546	0.293089	0.209664	0.23813	0.141335	0.129601	0.219552	0.169249	0.209664	0.23813	0.141335	0.129601	0.219552	0.169249
526	0.0514044	0.0480839	0.0453942	0.0509331	0.043451	0.0559758	0.0638263	0.0508159	0.0431519	0.0458142	0.0827942	0.0430527	0.0448745	0.0458142	0.042462	0.202768	0.172982	0.306196	0.260615	0.374973	0.303389	0.142889	0.391742	0.161436	0.0719449	0.158125	0.545758	0.0555904	0.239332	0.283792	0.240991	0.291743	0.206317	0.234603	0.140343	0.129146	0.217106	0.168152	0.206317	0.234603	0.140343	0.129146	0.217106	0.168304
524	0.0515229	0.0481948	0.0453942	0.0512861	0.0436516	0.0563638	0.0639735	0.0511682	0.0431519	0.0460257	0.0831764	0.0430527	0.0448745	0.0460257	0.0427563	0.201372	0.17338	0.304089	0.260615	0.372392	0.302691	0.143549	0.389942	0.161436	0.0724436	0.157036	0.539511	0.0559758	0.238781	0.282488	0.240436	0.290402	0.202558	0.230342	0.138719	0.128553	0.214808	0.167297	0.202558	0.230342	0.138719	0.128553	0.214808	0.167449
522	0.05188	0.0486407	0.0456037	0.0516416	0.0437522	0.0568853	0.0642688	0.0514044	0.0432514	0.0463447	0.0833681	0.0433511	0.0450817	0.0462381	0.0429536	0.199526	0.17338	0.301995	0.260615	0.368978	0.301995	0.143549	0.386367	0.161065	0.0729458	0.156675	0.534564	0.0562341	0.238232	0.279898	0.239883	0.289068	0.197499	0.224851	0.136633	0.128102	0.211743	0.165834	0.197499	0.224851	0.136633	0.128102	0.211743	0.166136
520	0.0522396	0.0487528	0.0458142	0.05188	0.0439542	0.0574116	0.0644169	0.05188	0.043451	0.0465586	0.0837529	0.0435512	0.0451856	0.0465586	0.0431519	0.197242	0.17338	0.298538	0.260016	0.365595	0.299916	0.143549	0.382825	0.160694	0.0737904	0.155597	0.52723	0.0566239	0.237684	0.276694	0.239332	0.288403	0.191683	0.218986	0.134271	0.12722	0.208426	0.164764	0.191683	0.218986	0.134271	0.12722	0.208426	0.164915
518	0.0526017	0.0489779	0.0459198	0.0522396	0.044157	0.0580764	0.0645654	0.0522396	0.0436516	0.0467735	0.0843335	0.0437522	0.0454988	0.0467735	0.043451	0.194536	0.172982	0.295121	0.259418	0.36141	0.297167	0.143549	0.378443	0.159956	0.0743019	0.15417	0.5188	0.0572796	0.236592	0.272898	0.239332	0.287078	0.18582	0.212061	0.13149	0.126775	0.204402	0.163101	0.18582	0.212061	0.13149	0.126775	0.204402	0.163401
516	0.0528445	0.0493174	0.0461318	0.0526017	0.0444631	0.0586138	0.0648634	0.0526017	0.0437522	0.0470977	0.0847227	0.0440555	0.0456037	0.0472063	0.0436516	0.191426	0.172187	0.291072	0.258226	0.355631	0.294442	0.143219	0.372392	0.159221	0.0749894	0.152405	0.508159	0.0576766	0.234423	0.268534	0.239332	0.286418	0.17931	0.204413	0.128343	0.125902	0.200281	0.161457	0.17931	0.204413	0.128343	0.125902	0.200281	0.161757
514	0.0532108	0.049545	0.0463447	0.0528445	0.0445656	0.0592925	0.0651628	0.0532108	0.0439542	0.0473151	0.084918	0.0442588	0.0459198	0.0475335	0.0440555	0.188365	0.171396	0.287078	0.25704	0.349945	0.290402	0.142561	0.367282	0.158489	0.0755092	0.151008	0.498884	0.0579429	0.231739	0.263633	0.239332	0.286418	0.172639	0.197495	0.124962	0.125035	0.196144	0.159686	0.172639	0.197495	0.124962	0.125035	0.196144	0.160132
512	0.0533335	0.0497737	0.0464515	0.0533335	0.0448745	0.0598412	0.0653131	0.0537032	0.044157	0.0475335	0.08531	0.0444631	0.0459198	0.0479733	0.0443609	0.18578	0.170608	0.283139	0.25527	0.34435	0.286418	0.141906	0.36141	0.157398	0.0762079	0.148936	0.487528	0.0586138	0.229615	0.258821	0.239332	0.285102	0.166395	0.190144	0.121962	0.124189	0.191754	0.157935	0.166395	0.190144	0.121962	0.124189	0.191754	0.158378
510	0.0535797	0.0501187	0.0468813	0.053827	0.0451856	0.0605341	0.0654636	0.054325	0.0443609	0.047863	0.08531	0.0446684	0.0461318	0.0483059	0.0446684	0.18239	0.169044	0.278612	0.254097	0.337287	0.28119	0.140929	0.354813	0.156315	0.0767361	0.146555	0.475335	0.0588844	0.225944	0.25293	0.239332	0.283792	0.15946	0.182668	0.118342	0.124236	0.18651	0.155197	0.15946	0.182668	0.118342	0.124236	0.18651	0.15622
508	0.053827	0.0502343	0.0470977	0.054325	0.0453942	0.0610942	0.0657658	0.0547016	0.0444631	0.0481948	0.0855067	0.0450817	0.0463447	0.0486407	0.0450817	0.178238	0.167109	0.272898	0.251768	0.32961	0.275423	0.139637	0.346737	0.154525	0.0774462	0.14388	0.462381	0.0594292	0.22182	0.246037	0.238781	0.282488	0.152463	0.174682	0.114576	0.122681	0.181667	0.152441	0.152463	0.174682	0.114576	0.122681	0.181667	0.153305
506	0.0540754	0.0505825	0.0474242	0.0547016	0.0458142	0.0618016	0.0659174	0.0554626	0.0447713	0.0485288	0.0857038	0.0452898	0.0467735	0.0490908	0.0453942	0.17378	0.165196	0.266686	0.248886	0.321366	0.268534	0.137721	0.338065	0.152405	0.0778037	0.141254	0.446684	0.0598412	0.217771	0.238781	0.238232	0.279898	0.145104	0.166459	0.110677	0.120998	0.175411	0.149674	0.145104	0.166459	0.110677	0.120998	0.175411	0.150385
504	0.054325	0.0509331	0.0475335	0.0552077	0.0460257	0.06223	0.0659174	0.0561048	0.0450817	0.0488652	0.08531	0.0454988	0.0469894	0.0494311	0.0458142	0.168267	0.162181	0.260016	0.245471	0.311172	0.260615	0.135519	0.328095	0.150314	0.0785236	0.137404	0.431519	0.0603949	0.211836	0.230144	0.237684	0.276694	0.137303	0.158089	0.106174	0.119209	0.169456	0.146425	0.137303	0.158089	0.106174	0.119209	0.169456	0.147267
502	0.0545758	0.0512861	0.047863	0.0555904	0.0463447	0.0628058	0.0660693	0.0564937	0.0452898	0.0493174	0.084918	0.0458142	0.0472063	0.0498884	0.0462381	0.16293	0.159221	0.252348	0.240991	0.301301	0.252348	0.132739	0.317687	0.147231	0.0787046	0.133352	0.414	0.0606736	0.205589	0.22182	0.236592	0.272898	0.129324	0.150142	0.101859	0.116638	0.16236	0.142596	0.129324	0.150142	0.101859	0.116638	0.16236	0.143701
500	0.0545758	0.0515229	0.0480839	0.0559758	0.0467735	0.0632412	0.0660693	0.0570164	0.0456037	0.049545	0.0845279	0.0461318	0.0474242	0.0502343	0.0465586	0.157398	0.155597	0.244343	0.236592	0.290402	0.243781	0.129718	0.306902	0.144212	0.078886	0.129122	0.396278	0.0610942	0.199067	0.211836	0.234423	0.268534	0.122235	0.142397	0.0973874	0.114122	0.155779	0.139058	0.122235	0.142397	0.0973874	0.114122	0.155779	0.140143
498	0.0545758	0.0516416	0.0484172	0.0562341	0.0468813	0.0636796	0.0659174	0.0574116	0.0459198	0.0498884	0.083946	0.0463447	0.0476431	0.0504661	0.0470977	0.151705	0.151705	0.236592	0.232274	0.280543	0.236048	0.126765	0.297167	0.141579	0.0790679	0.125026	0.381066	0.0610942	0.192309	0.203704	0.231739	0.263633	0.11593	0.13601	0.0936558	0.111782	0.149674	0.135433	0.11593	0.13601	0.0936558	0.111782	0.149674	0.136498
496	0.0547016	0.0517607	0.0485288	0.0564937	0.0470977	0.0639735	0.0656145	0.0576766	0.0462381	0.0502343	0.0833681	0.0464515	0.047863	0.0506991	0.0473151	0.146555	0.148252	0.229615	0.22751	0.270396	0.228034	0.12388	0.287078	0.138676	0.078886	0.12106	0.364754	0.0613762	0.186209	0.195884	0.229615	0.258821	0.110327	0.12991	0.0900668	0.109002	0.143559	0.131908	0.110327	0.12991	0.0900668	0.109002	0.143559	0.132954
494	0.0545758	0.0519996	0.0486407	0.0567545	0.0473151	0.0639735	0.0654636	0.0579429	0.0464515	0.0503501	0.0824138	0.0465586	0.0481948	0.0510505	0.0475335	0.140929	0.144544	0.222331	0.222844	0.260615	0.220293	0.120781	0.277332	0.135831	0.0790679	0.116681	0.349945	0.0616595	0.180717	0.188365	0.225944	0.25293	0.104994	0.124635	0.0867192	0.106652	0.138126	0.128313	0.104994	0.124635	0.0867192	0.106652	0.138126	0.129339
492	0.0544503	0.0521195	0.0488652	0.0570164	0.0475335	0.0639735	0.0651628	0.0579429	0.0466659	0.0505825	0.0814704	0.0466659	0.0483059	0.0511682	0.047863	0.135519	0.140605	0.215278	0.217771	0.250611	0.212324	0.117761	0.267301	0.132434	0.078886	0.11246	0.334195	0.0616595	0.174181	0.180302	0.22182	0.246037	0.100157	0.119596	0.0837849	0.104	0.132594	0.125149	0.100157	0.119596	0.0837849	0.104	0.132594	0.126157
490	0.0545758	0.0522396	0.0490908	0.0571479	0.0476431	0.0639735	0.0647143	0.0582103	0.0468813	0.0506991	0.0807235	0.0467735	0.0485288	0.0514044	0.0480839	0.130918	0.136773	0.20797	0.212814	0.240991	0.205589	0.114551	0.258226	0.129718	0.0785236	0.108643	0.31989	0.0615177	0.16788	0.17338	0.217771	0.238781	0.0958633	0.11527	0.0811382	0.101508	0.127702	0.122155	0.0958633	0.11527	0.0811382	0.101508	0.127702	0.122898
488	0.0544503	0.0524807	0.0493174	0.0574116	0.047863	0.0639735	0.0644169	0.0583445	0.0470977	0.0510505	0.0799834	0.0469894	0.0487528	0.0516416	0.0484172	0.126765	0.13366	0.201837	0.20893	0.232809	0.199526	0.111944	0.250035	0.12735	0.0785236	0.105196	0.306902	0.0618016	0.16293	0.166725	0.211836	0.230144	0.0926088	0.111613	0.0790272	0.0995486	0.123725	0.120037	0.0926088	0.111613	0.0790272	0.0995486	0.123725	0.120283
486	0.0547016	0.0524807	0.0496592	0.0578096	0.0483059	0.0642688	0.0647143	0.0586138	0.0475335	0.0512861	0.0797995	0.0472063	0.0488652	0.05188	0.0486407	0.12388	0.131522	0.197242	0.206063	0.226464	0.194984	0.110408	0.243781	0.125893	0.0787046	0.102802	0.297167	0.0620869	0.158855	0.162181	0.205589	0.22182	0.0903939	0.109324	0.0776842	0.0986519	0.121101	0.11912	0.0903939	0.109324	0.0776842	0.0986519	0.121101	0.11912
484	0.0549541	0.0528445	0.0498884	0.0583445	0.0486407	0.0647143	0.0648634	0.0590201	0.0477529	0.05188	0.0799834	0.0474242	0.049204	0.0522396	0.049204	0.12218	0.130617	0.194536	0.205589	0.222844	0.192752	0.109901	0.240436	0.125603	0.0796159	0.101859	0.291743	0.0628058	0.157398	0.159588	0.199067	0.211836	0.0891537	0.108206	0.0771566	0.098425	0.120066	0.118761	0.0891537	0.108206	0.0771566	0.098425	0.120066	0.118516
482	0.0554626	0.0533335	0.0503501	0.0588844	0.0489779	0.0653131	0.0656145	0.0597035	0.0481948	0.0521195	0.0807235	0.047863	0.049545	0.052723	0.0494311	0.12218	0.13122	0.194089	0.206063	0.22182	0.192752	0.110662	0.239332	0.126183	0.0805378	0.101859	0.289068	0.0635331	0.156675	0.159221	0.192309	0.203704	0.0888438	0.108072	0.0772492	0.0990182	0.120025	0.119906	0.0888438	0.108072	0.0772492	0.0990182	0.120025	0.118912
480	0.0561048	0.0537032	0.0508159	0.0598412	0.0494311	0.0662217	0.0665273	0.0605341	0.0486407	0.0528445	0.0820352	0.0481948	0.0498884	0.0532108	0.0498884	0.123027	0.132739	0.194536	0.208449	0.222331	0.194089	0.112202	0.240436	0.12735	0.0818465	0.103039	0.289068	0.0644169	0.158489	0.159956	0.186209	0.195884	0.0894596	0.108571	0.0777847	0.100503	0.121374	0.121548	0.0894596	0.108571	0.0777847	0.100503	0.121374	0.120664
478	0.0570164	0.0542001	0.0511682	0.0606736	0.0497737	0.0672977	0.0674528	0.0613762	0.0489779	0.0533335	0.0833681	0.0486407	0.0502343	0.0539511	0.0505825	0.125026	0.135207	0.196336	0.211349	0.224388	0.196336	0.114288	0.242661	0.12942	0.0833681	0.104954	0.291743	0.0656145	0.160694	0.162181	0.180717	0.188365	0.0906023	0.109965	0.0789615	0.102389	0.123184	0.124068	0.0906023	0.109965	0.0789615	0.102389	0.123184	0.122779
476	0.0582103	0.0549541	0.05188	0.0616595	0.0504661	0.0683912	0.0683912	0.0626614	0.0494311	0.0540754	0.084918	0.049204	0.0505825	0.0547016	0.0512861	0.127938	0.138357	0.199526	0.215278	0.22856	0.199526	0.11695	0.246604	0.131826	0.0851138	0.107399	0.295801	0.0668344	0.163682	0.165196	0.174181	0.180302	0.0920801	0.111356	0.0802445	0.104904	0.125722	0.127092	0.0920801	0.111356	0.0802445	0.104904	0.125722	0.125639
474	0.0591562	0.0555904	0.0524807	0.0628058	0.0510505	0.0696627	0.0698232	0.0638263	0.0498884	0.0547016	0.0866962	0.0497737	0.0510505	0.0554626	0.05188	0.130617	0.141579	0.203236	0.21928	0.231739	0.203236	0.119674	0.250611	0.134586	0.0870964	0.110154	0.299916	0.0680769	0.167109	0.16788	0.16788	0.17338	0.0939031	0.113427	0.0818265	0.107728	0.128778	0.129915	0.0939031	0.113427	0.0818265	0.107728	0.128778	0.128699
472	0.0601174	0.0563638	0.0530884	0.0639735	0.0517607	0.0709578	0.0709578	0.0648634	0.0502343	0.0554626	0.0887156	0.0503501	0.0515229	0.0562341	0.05236	0.133352	0.144544	0.206538	0.223357	0.234963	0.206063	0.121619	0.254097	0.136773	0.0889201	0.11272	0.304789	0.0693426	0.170216	0.171002	0.16293	0.166725	0.0953223	0.11474	0.0830645	0.110238	0.131302	0.132496	0.0953223	0.11474	0.0830645	0.110238	0.131302	0.131394
470	0.0608135	0.0570164	0.0537032	0.0647143	0.0522396	0.0719449	0.0719449	0.0657658	0.0508159	0.0559758	0.0899498	0.0508159	0.0517607	0.0570164	0.0529663	0.135207	0.146555	0.208449	0.225944	0.236592	0.207491	0.12331	0.256448	0.138357	0.0905733	0.114551	0.306902	0.0703072	0.171791	0.172982	0.158855	0.162181	0.095983	0.115678	0.0838331	0.111771	0.132954	0.133164	0.095983	0.115678	0.0838331	0.111771	0.132954	0.133164
468	0.0613762	0.0571479	0.0540754	0.0653131	0.0524807	0.072778	0.0724436	0.0663743	0.0510505	0.0563638	0.0907821	0.0511682	0.0521195	0.0572796	0.0534564	0.135831	0.146893	0.209411	0.225944	0.236048	0.207491	0.12331	0.256448	0.138995	0.091622	0.11508	0.305492	0.0711214	0.172187	0.172982	0.157398	0.159588	0.095983	0.115535	0.0841274	0.112287	0.133044	0.133331	0.095983	0.115535	0.0841274	0.112287	0.133044	0.133331
466	0.0613762	0.057544	0.054325	0.0654636	0.0526017	0.072778	0.0726106	0.0665273	0.0512861	0.0567545	0.0907821	0.0514044	0.0522396	0.057544	0.0535797	0.135207	0.146555	0.208449	0.224905	0.233346	0.205116	0.122744	0.254097	0.138357	0.0918333	0.114288	0.302691	0.0716143	0.171002	0.171396	0.156675	0.159221	0.0952094	0.11476	0.0836489	0.11191	0.131824	0.132109	0.0952094	0.11476	0.0836489	0.11191	0.131824	0.132663
464	0.0615177	0.057544	0.054325	0.0656145	0.0526017	0.072778	0.0726106	0.0663743	0.0514044	0.0568853	0.0903649	0.0514044	0.0522396	0.0576766	0.0537032	0.13366	0.144544	0.206063	0.222331	0.229615	0.202302	0.12106	0.250035	0.137088	0.0918333	0.11298	0.297852	0.0716143	0.168655	0.169434	0.158489	0.159956	0.0936936	0.113708	0.0827911	0.110905	0.129677	0.130761	0.0936936	0.113708	0.0827911	0.110905	0.129677	0.131446
462	0.061235	0.057544	0.0544503	0.0654636	0.052723	0.0726106	0.072277	0.0660693	0.0515229	0.0567545	0.0897429	0.0516416	0.05236	0.057544	0.0537032	0.131522	0.142561	0.202302	0.21928	0.224388	0.199067	0.119399	0.244906	0.135519	0.0914113	0.110917	0.291743	0.0714496	0.165959	0.166341	0.160694	0.162181	0.0922985	0.112148	0.0820321	0.109247	0.127565	0.128375	0.0922985	0.112148	0.0820321	0.109247	0.127565	0.129454
460	0.0609537	0.057544	0.0545758	0.0651628	0.0526017	0.072277	0.0719449	0.0657658	0.0512861	0.0567545	0.0891251	0.0514044	0.0524807	0.0574116	0.0537032	0.128529	0.139959	0.198609	0.215278	0.219786	0.194984	0.11722	0.240436	0.13366	0.0909913	0.108393	0.284446	0.0714496	0.162555	0.16293	0.163682	0.165196	0.0906138	0.110492	0.0807294	0.107386	0.125073	0.126375	0.0906138	0.110492	0.0807294	0.107386	0.125073	0.126775
458	0.0606736	0.0572796	0.054325	0.065013	0.05236	0.0716143	0.0716143	0.0654636	0.0515229	0.0567545	0.088308	0.0515229	0.05236	0.0572796	0.0537032	0.125893	0.137404	0.194984	0.211836	0.214783	0.190985	0.11508	0.234423	0.131522	0.0901571	0.10617	0.278612	0.0712853	0.159221	0.159588	0.167109	0.16788	0.0889541	0.108725	0.0797181	0.106045	0.122472	0.124903	0.0889541	0.108725	0.0797181	0.106045	0.122472	0.125432
456	0.0603949	0.0574116	0.054325	0.0647143	0.0522396	0.0712853	0.0712853	0.0651628	0.0515229	0.0568853	0.0874984	0.0514044	0.0524807	0.0572796	0.0537032	0.122744	0.134586	0.190985	0.209411	0.209894	0.187499	0.11324	0.230144	0.12942	0.0895365	0.103992	0.271644	0.0711214	0.155955	0.156315	0.170216	0.171002	0.0875318	0.1071	0.078815	0.10446	0.120323	0.123758	0.0875318	0.1071	0.078815	0.10446	0.120323	0.124282
454	0.0603949	0.0574116	0.0544503	0.0645654	0.0521195	0.0707946	0.0709578	0.065013	0.0517607	0.0567545	0.0864968	0.0511682	0.052723	0.0570164	0.0535797	0.11995	0.133045	0.187499	0.207014	0.206538	0.183654	0.111429	0.225424	0.127938	0.0889201	0.102094	0.265461	0.0709578	0.153462	0.153109	0.171791	0.172982	0.0862343	0.105874	0.0779035	0.103522	0.118672	0.122555	0.0862343	0.105874	0.0779035	0.103522	0.118672	0.122685
452	0.0599791	0.0574116	0.0545758	0.0645654	0.0522396	0.0706318	0.0709578	0.065013	0.05188	0.0568853	0.0860994	0.0512861	0.052723	0.0570164	0.0537032	0.117761	0.131522	0.184502	0.205589	0.203236	0.180717	0.109901	0.22182	0.126765	0.0887156	0.100693	0.261216	0.0707946	0.151008	0.150661	0.172187	0.172982	0.0850511	0.104662	0.0773764	0.102809	0.117129	0.122403	0.0850511	0.104662	0.0773764	0.102809	0.117129	0.122403
450	0.0597035	0.057544	0.0545758	0.0644169	0.0522396	0.0701455	0.0706318	0.0648634	0.05188	0.0570164	0.0855067	0.0512861	0.052723	0.0570164	0.0535797	0.116145	0.130317	0.18197	0.204644	0.200909	0.177828	0.108643	0.219786	0.125603	0.0887156	0.0995405	0.257632	0.0717794	0.149279	0.148594	0.171002	0.171396	0.0843657	0.103464	0.076667	0.102573	0.116559	0.122491	0.0843657	0.103464	0.076667	0.102573	0.116559	0.1221
448	0.0595662	0.0578096	0.0547016	0.0642688	0.0521195	0.0701455	0.0704693	0.0647143	0.0521195	0.0571479	0.0851138	0.0511682	0.052723	0.0570164	0.053827	0.114025	0.129718	0.180302	0.204644	0.199526	0.176198	0.107399	0.217771	0.124451	0.088308	0.0990832	0.25527	0.0716143	0.147571	0.146555	0.168655	0.169434	0.0835922	0.102516	0.0763148	0.102573	0.116111	0.123301	0.0835922	0.102516	0.0763148	0.102573	0.116111	0.122643
446	0.0594292	0.0579429	0.0548277	0.064121	0.0519996	0.0698232	0.0706318	0.0645654	0.0521195	0.0572796	0.0847227	0.0511682	0.0528445	0.0570164	0.0537032	0.11298	0.129122	0.179061	0.205589	0.198609	0.174582	0.106414	0.215774	0.12388	0.0885116	0.0986279	0.253513	0.0714496	0.146218	0.145211	0.165959	0.166341	0.0832081	0.101918	0.0760564	0.103066	0.116229	0.124042	0.0832081	0.101918	0.0760564	0.103066	0.116229	0.12391
444	0.0591562	0.0580764	0.0549541	0.0639735	0.0517607	0.0693426	0.0704693	0.0642688	0.0522396	0.057544	0.0847227	0.0510505	0.0529663	0.0570164	0.0535797	0.112202	0.12942	0.178238	0.206538	0.198153	0.172584	0.104954	0.214289	0.123595	0.0885116	0.0984011	0.25293	0.0717794	0.144877	0.14388	0.162555	0.16293	0.0827332	0.101684	0.0758814	0.103651	0.116616	0.125768	0.0827332	0.101684	0.0758814	0.103651	0.116616	0.124966
442	0.0590201	0.0586138	0.0552077	0.0638263	0.0515229	0.0687068	0.0707946	0.064121	0.0522396	0.057544	0.0845279	0.0510505	0.052723	0.0567545	0.0532108	0.111944	0.129718	0.177828	0.20797	0.198609	0.171002	0.103753	0.213796	0.123027	0.0885116	0.0984011	0.251768	0.0717794	0.144212	0.142889	0.159221	0.159588	0.0821585	0.101325	0.0756246	0.1045	0.117095	0.126328	0.0821585	0.101325	0.0756246	0.1045	0.117095	0.125923
440	0.0586138	0.0587489	0.055335	0.0632412	0.0510505	0.0674528	0.0707946	0.0632412	0.05188	0.057544	0.083946	0.0509331	0.0524807	0.0562341	0.0528445	0.111686	0.130017	0.177011	0.208449	0.197242	0.169044	0.102094	0.211349	0.122744	0.088308	0.0984011	0.251189	0.0719449	0.142561	0.141906	0.155955	0.156315	0.0812288	0.100877	0.0753686	0.105599	0.117635	0.127068	0.0812288	0.100877	0.0753686	0.105599	0.117635	0.126796
438	0.0579429	0.0586138	0.0550808	0.0623735	0.0503501	0.0662217	0.0704693	0.06223	0.0516416	0.0572796	0.0837529	0.0505825	0.0522396	0.0557186	0.0519996	0.111686	0.12942	0.176198	0.207491	0.195434	0.165196	0.0995405	0.20893	0.12218	0.0877001	0.0977237	0.248886	0.0721107	0.140929	0.140605	0.153462	0.153109	0.0802989	0.100182	0.0749312	0.105864	0.117756	0.127854	0.0802989	0.100182	0.0749312	0.105864	0.117756	0.127854
436	0.0572796	0.058479	0.0550808	0.061235	0.049545	0.0644169	0.0703072	0.0608135	0.0512861	0.0570164	0.0829851	0.0502343	0.0516416	0.0547016	0.0511682	0.111173	0.127938	0.174582	0.205589	0.193197	0.161065	0.0966051	0.205589	0.12106	0.0866962	0.097051	0.246604	0.0719449	0.138357	0.139316	0.151008	0.150661	0.0787455	0.0997219	0.0740735	0.10551	0.117607	0.126682	0.0787455	0.0997219	0.0740735	0.10551	0.117607	0.127224
434	0.0563638	0.0580764	0.0544503	0.0599791	0.0487528	0.0625173	0.0699842	0.0592925	0.0505825	0.0564937	0.0820352	0.0497737	0.0510505	0.0535797	0.0501187	0.110662	0.126765	0.172982	0.202768	0.190108	0.156315	0.0933254	0.200447	0.11995	0.0851138	0.0954993	0.242661	0.0714496	0.135207	0.137088	0.149279	0.148594	0.0770388	0.0985804	0.0728986	0.105047	0.116769	0.126817	0.0770388	0.0985804	0.0728986	0.105047	0.116769	0.126682
432	0.055335	0.0576766	0.053827	0.058479	0.0477529	0.0603949	0.0691831	0.0572796	0.0500035	0.055847	0.0809096	0.049204	0.0503501	0.052723	0.049204	0.109901	0.124165	0.170216	0.199067	0.185353	0.150661	0.0897429	0.194984	0.118577	0.0835603	0.094189	0.238781	0.0709578	0.131826	0.134586	0.147571	0.146555	0.0750284	0.0972454	0.0716458	0.104216	0.115432	0.124923	0.0750284	0.0972454	0.0716458	0.104216	0.115432	0.125729
430	0.054325	0.0572796	0.0532108	0.0567545	0.0468813	0.0583445	0.0683912	0.0555904	0.0493174	0.0549541	0.0792501	0.0484172	0.0497737	0.0515229	0.0479733	0.108893	0.121619	0.168655	0.194984	0.18197	0.144877	0.0859014	0.189234	0.11695	0.0812831	0.0918333	0.233346	0.0701455	0.127938	0.132434	0.146218	0.145211	0.0727348	0.0958096	0.0701002	0.10339	0.113993	0.123535	0.0727348	0.0958096	0.0701002	0.10339	0.113993	0.124462
428	0.0532108	0.0564937	0.05236	0.0550808	0.0462381	0.0562341	0.0674528	0.0537032	0.0485288	0.0542001	0.077983	0.047863	0.0488652	0.0503501	0.0470977	0.108143	0.11885	0.165577	0.190985	0.177419	0.138357	0.0814704	0.18197	0.114551	0.078886	0.0901571	0.229087	0.069024	0.12331	0.130017	0.144877	0.14388	0.0705113	0.0942954	0.0684956	0.101889	0.112805	0.121991	0.0705113	0.0942954	0.0684956	0.101889	0.112805	0.122774
426	0.05188	0.055847	0.0515229	0.0530884	0.0452898	0.054325	0.0660693	0.05236	0.047863	0.0534564	0.0762079	0.0470977	0.0480839	0.0490908	0.0460257	0.107152	0.115611	0.16293	0.186638	0.172187	0.130617	0.0776247	0.175388	0.11246	0.0763836	0.0877001	0.223872	0.0677642	0.118577	0.127057	0.144212	0.142889	0.0678854	0.0923005	0.0667825	0.100641	0.11154	0.120702	0.0678854	0.0923005	0.0667825	0.100641	0.11154	0.121089
424	0.0505825	0.0549541	0.0505825	0.0515229	0.044978	0.0524807	0.0647143	0.0506991	0.0473151	0.0526017	0.0739605	0.0464515	0.0477529	0.0480839	0.0451856	0.105925	0.11246	0.159956	0.18239	0.16788	0.123027	0.0734514	0.167109	0.109648	0.0732825	0.0851138	0.218776	0.0662217	0.113501	0.124165	0.142561	0.141906	0.0655863	0.0902943	0.0645856	0.099537	0.11015	0.119744	0.0655863	0.0902943	0.0645856	0.099537	0.11015	0.120256
422	0.049204	0.0540754	0.0496592	0.0497737	0.0444631	0.0515229	0.0635331	0.049545	0.0466659	0.0517607	0.0719449	0.0457088	0.0473151	0.0472063	0.0445656	0.105196	0.108893	0.157036	0.177419	0.16293	0.114288	0.0695024	0.159221	0.106905	0.0703072	0.0826038	0.214289	0.0647143	0.107647	0.120504	0.140929	0.140605	0.0630686	0.0878514	0.0627418	0.0985479	0.108666	0.118247	0.0630686	0.0878514	0.0627418	0.0985479	0.108666	0.119006
420	0.0480839	0.0533335	0.0489779	0.0485288	0.0442588	0.0504661	0.0620869	0.0485288	0.0463447	0.0510505	0.0699842	0.0451856	0.0467735	0.0466659	0.0442588	0.104232	0.105439	0.154525	0.172982	0.157761	0.105439	0.0662217	0.151008	0.103992	0.0672977	0.0801678	0.210378	0.0630957	0.102329	0.11749	0.138357	0.139316	0.0605752	0.0856721	0.0606781	0.0971732	0.106928	0.116421	0.0605752	0.0856721	0.0606781	0.0971732	0.106928	0.117663
418	0.0468813	0.05236	0.0481948	0.0473151	0.0440555	0.0496592	0.0605341	0.0479733	0.0461318	0.0505825	0.0679204	0.0447713	0.0465586	0.0460257	0.0439542	0.103276	0.101859	0.150661	0.167494	0.152757	0.0993116	0.0630957	0.142889	0.100925	0.0645654	0.0778037	0.205589	0.0615177	0.097051	0.113763	0.135207	0.137088	0.0585886	0.0830588	0.0590179	0.0957692	0.105353	0.114342	0.0585886	0.0830588	0.0590179	0.0957692	0.105353	0.115556
416	0.0462381	0.0516416	0.0475335	0.0465586	0.0439542	0.0490908	0.0594292	0.0474242	0.0460257	0.0502343	0.0659174	0.0444631	0.0463447	0.0458142	0.0437522	0.101859	0.0984011	0.146555	0.161436	0.147231	0.0922571	0.0609537	0.134586	0.0977237	0.0619441	0.0753356	0.199986	0.0598412	0.092045	0.109901	0.131826	0.134586	0.0567301	0.0806937	0.0573288	0.0940748	0.103113	0.11275	0.0567301	0.0806937	0.0573288	0.0940748	0.103113	0.113347
414	0.0453942	0.0508159	0.0468813	0.0456037	0.0437522	0.0486407	0.0579429	0.0469894	0.0459198	0.0498884	0.064121	0.0444631	0.0462381	0.0452898	0.0435512	0.1	0.094189	0.141906	0.15417	0.140605	0.0857038	0.058479	0.125893	0.0935406	0.0597035	0.0729458	0.193642	0.0582103	0.0864968	0.105925	0.127938	0.132434	0.0551182	0.0781339	0.0560807	0.0920799	0.100766	0.109403	0.0551182	0.0781339	0.0560807	0.0920799	0.100766	0.111494
412	0.0447713	0.0502343	0.0463447	0.0450817	0.0438531	0.0484172	0.0567545	0.0467735	0.0458142	0.0494311	0.0620869	0.0440555	0.0461318	0.0451856	0.0435512	0.0984011	0.0893305	0.135831	0.145881	0.13366	0.078886	0.0567545	0.116681	0.0897429	0.0572796	0.0701455	0.18578	0.0564937	0.0810961	0.100925	0.12331	0.130017	0.053791	0.0752454	0.0544827	0.0895079	0.0976949	0.105909	0.053791	0.0752454	0.0544827	0.0895079	0.0976949	0.107367
410	0.0443609	0.049545	0.0460257	0.0444631	0.0438531	0.0479733	0.055335	0.0463447	0.0459198	0.049204	0.060256	0.0439542	0.0462381	0.044978	0.043451	0.0957194	0.0847227	0.129122	0.136773	0.125603	0.0724436	0.0548277	0.107647	0.084918	0.055335	0.0676083	0.177011	0.0548277	0.0758578	0.0957194	0.118577	0.127057	0.0523289	0.0722503	0.0532385	0.086383	0.0938242	0.102667	0.0523289	0.0722503	0.0532385	0.086383	0.0938242	0.104721
408	0.0439542	0.0488652	0.0456037	0.0439542	0.0435512	0.0480839	0.0542001	0.0459198	0.0457088	0.0488652	0.0583445	0.0437522	0.0461318	0.0445656	0.0435512	0.0922571	0.0797995	0.121339	0.126474	0.116681	0.0669885	0.0533335	0.097949	0.0797995	0.0535797	0.0645654	0.166341	0.0530884	0.0706318	0.0901571	0.113501	0.124165	0.0513632	0.0694622	0.0520778	0.0830669	0.089693	0.0986005	0.0513632	0.0694622	0.0520778	0.0830669	0.089693	0.100363
406	0.0433511	0.0484172	0.0452898	0.0436516	0.0437522	0.0476431	0.0530884	0.0460257	0.0457088	0.0487528	0.0567545	0.0439542	0.0462381	0.0444631	0.0435512	0.0889201	0.0749894	0.113501	0.116145	0.108393	0.0625173	0.05188	0.0891251	0.0755092	0.0521195	0.06223	0.155597	0.0516416	0.0662217	0.0847227	0.107647	0.120504	0.0504854	0.0668266	0.0511242	0.0796945	0.0854372	0.0950836	0.0504854	0.0668266	0.0511242	0.0796945	0.0854372	0.0973611
404	0.0431519	0.047863	0.044978	0.043451	0.0437522	0.047863	0.0519996	0.0459198	0.0457088	0.0485288	0.055335	0.0438531	0.0462381	0.0445656	0.0436516	0.0855067	0.0709578	0.105925	0.106905	0.100693	0.0588844	0.0511682	0.0818465	0.0711214	0.0511682	0.0599791	0.144544	0.0505825	0.0623735	0.0797995	0.102329	0.11749	0.0499605	0.0644776	0.0503586	0.0766884	0.0812802	0.0911121	0.0499605	0.0644776	0.0503586	0.0766884	0.0812802	0.0918765
402	0.0431519	0.0476431	0.0450817	0.043451	0.0438531	0.047863	0.0515229	0.0458142	0.0459198	0.0483059	0.0542001	0.0437522	0.0463447	0.0444631	0.0437522	0.0822243	0.0679204	0.0993116	0.0990832	0.0939723	0.0562341	0.0504661	0.0760326	0.0674528	0.0503501	0.0583445	0.134896	0.0497737	0.0595662	0.0756833	0.097051	0.113763	0.0494999	0.0628316	0.0500706	0.0738925	0.0776832	0.0878365	0.0494999	0.0628316	0.0500706	0.0738925	0.0776832	0.0894147
400	0.0430527	0.0475335	0.0450817	0.0433511	0.0440555	0.047863	0.0512861	0.0460257	0.0459198	0.0484172	0.0534564	0.0440555	0.0465586	0.0443609	0.0437522	0.0803526	0.0654636	0.0939723	0.0933254	0.0893305	0.0544503	0.0500035	0.0714496	0.0648634	0.0500035	0.0574116	0.127938	0.049204	0.0576766	0.072778	0.092045	0.109901	0.0491547	0.0610338	0.0496076	0.0715792	0.0748217	0.0849235	0.0491547	0.0610338	0.0496076	0.0715792	0.0748217	0.0860893

## Sheet: green_hyper
Spectra sampled from the hyperspectral images taken with SPECIM IQ
Spectra 1-50: healthy green apple fruits
	-7.6948	-6.51818	-3.49397	-5.71235	-3.06489	-7.01017	-5.86881	-4.56766	-3.52164	-7.99559	-7.99559	-14.4378	-4.18063	-3.78243	-4.05845	-8.05551	-3.83709	-3.5812	-3.48542	-3.1065	-3.09364	-2.82032	-5.47001	-5.49362	-9.11836	-4.46859	-3.82802	-2.40046	-6.14138	-3.84753	-4.1039	-3.29553	-3.01742	-6.38517	-3.48984	-0.852734	-3.21994	-1.55877	-0.262623	-2.38633	-5.76391	-2.46486	-2.30533
wavelength (nm)	1	2	3	4	5	6	7	8	9	10	11	12	13	14	15	16	17	18	19	20	21	22	23	24	25	26	27	28	29	30	31	32	33	34	35	36	37	38	39	40	41	42	43
397.32	0.024942	0.037703	0.087007	0.0516241	0.0650029	0.0406032	0.0411833	0.0632251	0.0643852	0.0330626	0.0330626	0.0266821	0.0568445	0.0759861	0.0614849	0.037703	0.0632251	0.0667053	0.0632251	0.0730858	0.074826	0.0638051	0.0516241	0.0516241	0.0446636	0.0493039	0.0678654	0.0742459	0.0493039	0.0725058	0.0614849	0.0719258	0.0986079	0.0469838	0.0823666	0.11949	0.0835267	0.0939675	0.12297	0.0922274	0.0725058	0.100348	0.0835267
400.2	0.0232658	0.0353296	0.0900474	0.0504093	0.0672124	0.0404998	0.0344679	0.0641965	0.0633348	0.0318828	0.0318828	0.0258509	0.0585954	0.0728134	0.0641965	0.0353296	0.0611805	0.0672124	0.0577337	0.0723826	0.0758294	0.0676433	0.0521327	0.051271	0.04567	0.0491168	0.0680741	0.0719828	0.0491168	0.0728134	0.0607497	0.0745368	0.096941	0.04567	0.0835847	0.122792	0.0788453	0.096941	0.121499	0.0947867	0.0728134	0.105127	0.0844464
403.09	0.0238445	0.0352164	0.09281	0.0495231	0.0685987	0.04	0.0319149	0.0674982	0.0638298	0.0319149	0.0319149	0.0249541	0.0590609	0.0704329	0.065664	0.0337615	0.0608951	0.0707997	0.0557594	0.0726339	0.0766691	0.0696992	0.0528246	0.0517241	0.0465884	0.0513573	0.0674982	0.0707997	0.0495231	0.0733676	0.0612619	0.0730007	0.0983125	0.0469552	0.083639	0.126192	0.0788701	0.0983125	0.119956	0.0983125	0.0726606	0.108257	0.0865737
405.97	0.023692	0.0348684	0.094079	0.0493583	0.0713816	0.0394867	0.0305921	0.0674564	0.0658111	0.0332237	0.0332237	0.0246711	0.0592105	0.0687726	0.0671273	0.0342105	0.0621711	0.0700658	0.0539474	0.0730263	0.0773026	0.0690789	0.0539474	0.0516447	0.0463968	0.0523026	0.0674342	0.0697368	0.0496711	0.0736842	0.0611842	0.0707237	0.0986842	0.0467105	0.0839092	0.129276	0.0779605	0.0980263	0.123067	0.100329	0.0740132	0.108553	0.0884868
408.85	0.0239291	0.0354505	0.0942393	0.0478582	0.0714919	0.0407681	0.0298375	0.067356	0.0655835	0.0327917	0.0327917	0.0245199	0.0581979	0.0673759	0.0676514	0.033678	0.0629247	0.0703102	0.0522895	0.0714919	0.0782866	0.0685377	0.0534712	0.0519941	0.0460993	0.0537666	0.0658789	0.0697194	0.048449	0.0741507	0.0614476	0.0697194	0.0948301	0.0463811	0.0838996	0.12969	0.0762186	0.0983752	0.123781	0.0986706	0.0714919	0.109306	0.0892171
411.74	0.0245879	0.037017	0.09592	0.0483653	0.0726831	0.0416104	0.0289111	0.0675493	0.0661983	0.034315	0.034315	0.0240476	0.0580924	0.0675493	0.0689003	0.0332343	0.0635135	0.0702513	0.0529587	0.0718725	0.0772764	0.0680897	0.0545798	0.0510673	0.0475547	0.0540394	0.0661983	0.0686301	0.0486355	0.0734937	0.0621454	0.0691705	0.0953796	0.0462037	0.0832208	0.130505	0.0761956	0.0975412	0.12375	0.0978114	0.0713321	0.111321	0.0899757
414.63	0.027881	0.039299	0.101965	0.0504514	0.0780669	0.0448752	0.0300053	0.0719596	0.0701009	0.0377058	0.0377058	0.0252257	0.0602762	0.0703664	0.0730218	0.0358471	0.0679766	0.074615	0.0557621	0.0778014	0.082581	0.0719596	0.0576208	0.0549655	0.0504514	0.0568242	0.0690388	0.070632	0.0504514	0.0796601	0.0653213	0.0722252	0.0993096	0.0483271	0.0878917	0.138078	0.0788635	0.103293	0.130643	0.102762	0.0756771	0.117897	0.09453
417.52	0.0304394	0.0418211	0.1072	0.0532028	0.0825834	0.0481736	0.0312335	0.0751721	0.0741133	0.0407623	0.0407623	0.0267337	0.0635257	0.0733192	0.0772896	0.0389095	0.0754367	0.0775543	0.0574378	0.0836421	0.0860244	0.0746427	0.0640551	0.0584966	0.0539968	0.0603494	0.0727898	0.0746427	0.0516146	0.0828481	0.0682901	0.0751721	0.103229	0.0497618	0.0926416	0.144521	0.0815246	0.107994	0.136051	0.107464	0.0799365	0.125993	0.0982001
420.4	0.0327436	0.0451545	0.114867	0.0570372	0.0897808	0.0522841	0.0319514	0.0784262	0.0784262	0.0462107	0.0462107	0.0285186	0.0654872	0.07737	0.0810668	0.0425139	0.0805387	0.0810668	0.0612622	0.090573	0.0908371	0.0778981	0.0675997	0.0625825	0.0575654	0.0636388	0.0755215	0.0786903	0.0554529	0.0874043	0.0728809	0.0784262	0.108265	0.0533404	0.0982308	0.152891	0.0852918	0.114603	0.143649	0.114074	0.081859	0.132031	0.104568
423.29	0.0358555	0.0493013	0.121276	0.0593198	0.0941207	0.0553651	0.0326918	0.0804113	0.0819931	0.0493013	0.0493013	0.0295281	0.0693383	0.079884	0.0864751	0.045874	0.0862114	0.0854205	0.0648563	0.0975481	0.094648	0.0804113	0.0703928	0.066192	0.0598471	0.0669655	0.079884	0.0825204	0.0572107	0.0925389	0.0775112	0.0819931	0.113367	0.0564197	0.105457	0.159768	0.0899025	0.119958	0.150013	0.119958	0.0877933	0.137886	0.109939
426.19	0.039009	0.0513969	0.123089	0.0611492	0.0980496	0.0571956	0.0332103	0.0809172	0.0838166	0.0495519	0.0495519	0.0300474	0.0695836	0.0827623	0.0880337	0.0487612	0.0896152	0.0867159	0.0682657	0.10253	0.0962045	0.0830258	0.0722193	0.0690746	0.0611492	0.06932	0.0830258	0.083553	0.058777	0.0969953	0.0798629	0.0832894	0.115212	0.0577227	0.108329	0.162889	0.0914602	0.123089	0.151555	0.121244	0.0904059	0.145229	0.1136
429.08	0.0403375	0.0516741	0.123122	0.0632911	0.0996573	0.0577379	0.0337464	0.0796204	0.0843659	0.0522014	0.0522014	0.0308544	0.0703928	0.0801476	0.0877933	0.0498286	0.0901661	0.0862114	0.0669655	0.104167	0.0964935	0.0843659	0.0727656	0.0693383	0.0616926	0.0696019	0.0817295	0.0841023	0.0587925	0.0996573	0.0819931	0.0854205	0.117585	0.0587925	0.110994	0.163986	0.0920116	0.126022	0.152122	0.120749	0.0891115	0.146322	0.116003
431.97	0.0442105	0.0576316	0.133947	0.0715789	0.109737	0.0639474	0.0360526	0.0871053	0.0923684	0.0615789	0.0615789	0.0334211	0.0765789	0.0884211	0.0942353	0.0552632	0.0997631	0.0952632	0.0715789	0.117895	0.103158	0.0928947	0.0797368	0.0773684	0.0671053	0.0760526	0.0923684	0.0928947	0.0655263	0.111316	0.0913158	0.0931579	0.127402	0.065	0.122895	0.183421	0.100526	0.143421	0.172632	0.135526	0.0965789	0.158158	0.126053
434.87	0.0519412	0.0642707	0.149528	0.0792235	0.124082	0.0718783	0.0398741	0.0978489	0.104145	0.0687303	0.0687303	0.0383001	0.0897167	0.0991605	0.106243	0.0626967	0.112802	0.106768	0.0795067	0.135362	0.115425	0.109391	0.090766	0.088405	0.0750262	0.0844701	0.105981	0.102571	0.0755509	0.126967	0.104407	0.107293	0.144019	0.0742392	0.140383	0.213012	0.111752	0.169203	0.195173	0.157135	0.110965	0.182319	0.145331
437.76	0.056327	0.0689023	0.160859	0.0840975	0.132041	0.0757139	0.0411318	0.100603	0.108724	0.0730941	0.0730941	0.0408698	0.0961488	0.103484	0.111606	0.0675924	0.120775	0.11344	0.0809748	0.14907	0.121299	0.122609	0.0958868	0.0937909	0.0801677	0.0898611	0.11606	0.110558	0.0801677	0.134923	0.113702	0.120252	0.154834	0.0801677	0.153524	0.231072	0.122347	0.189154	0.206969	0.173697	0.11737	0.197537	0.158763
440.66	0.0627779	0.0748104	0.170285	0.0936437	0.141512	0.0811094	0.0442061	0.109077	0.118493	0.0818729	0.0818729	0.044741	0.105676	0.111169	0.119278	0.0729793	0.132357	0.124248	0.0863196	0.16453	0.130003	0.137588	0.103845	0.100445	0.0868428	0.0957363	0.130787	0.119801	0.0897201	0.147005	0.124248	0.133438	0.1695	0.0876275	0.167931	0.25085	0.132618	0.210306	0.228093	0.187026	0.127648	0.218938	0.178132
443.56	0.068164	0.0806999	0.182554	0.101332	0.153043	0.0874902	0.047532	0.115465	0.126404	0.0893184	0.0893184	0.049099	0.118046	0.120397	0.129833	0.0796761	0.143902	0.1345	0.0927135	0.18151	0.13894	0.155654	0.113084	0.109428	0.0948028	0.104466	0.144163	0.13006	0.098198	0.163228	0.137634	0.14808	0.184905	0.0942805	0.188561	0.278663	0.145469	0.233742	0.246278	0.208932	0.137634	0.241839	0.198746
446.45	0.0738518	0.0871608	0.193894	0.107255	0.163883	0.0942067	0.0501044	0.121086	0.133873	0.0981211	0.0981211	0.052453	0.129175	0.128132	0.137265	0.0840292	0.153706	0.142745	0.0978601	0.195459	0.147965	0.170668	0.118737	0.117432	0.0999478	0.109864	0.156054	0.139875	0.106211	0.176409	0.149791	0.161795	0.199165	0.102296	0.2012	0.300104	0.157098	0.257046	0.266441	0.224948	0.148486	0.25809	0.21477
449.35	0.0831595	0.0938478	0.206519	0.117049	0.175182	0.100104	0.0534411	0.130083	0.143118	0.106621	0.106621	0.0565693	0.143155	0.135297	0.14781	0.0922836	0.166623	0.154849	0.103493	0.216893	0.157195	0.190042	0.127477	0.126173	0.106621	0.119395	0.169969	0.150156	0.11731	0.192649	0.16293	0.175704	0.21585	0.112357	0.217935	0.326903	0.169708	0.282847	0.290667	0.24609	0.161105	0.277372	0.236184
452.25	0.0854835	0.0964044	0.211829	0.119333	0.181084	0.102397	0.054716	0.131058	0.147212	0.108129	0.108129	0.0583637	0.147994	0.140698	0.15112	0.0951016	0.171443	0.158155	0.105784	0.227462	0.160761	0.197499	0.131579	0.129755	0.109432	0.122981	0.176915	0.153465	0.119364	0.199583	0.168577	0.183168	0.22173	0.115946	0.227983	0.338458	0.175352	0.296065	0.295466	0.256123	0.165711	0.28765	0.24544
455.16	0.0891089	0.0987751	0.21235	0.123502	0.184519	0.103439	0.0560188	0.133924	0.149036	0.114122	0.114122	0.0591454	0.150339	0.14174	0.153986	0.0956227	0.175352	0.161803	0.106826	0.232152	0.163106	0.203231	0.133403	0.133403	0.110214	0.12715	0.182126	0.158155	0.121939	0.203491	0.173007	0.191767	0.223554	0.118843	0.233455	0.344711	0.178478	0.305888	0.303022	0.263679	0.16988	0.292861	0.249349
458.06	0.0921875	0.101849	0.217187	0.129688	0.191927	0.108854	0.0570313	0.136458	0.152344	0.117739	0.117739	0.0617188	0.157552	0.146615	0.157552	0.0984375	0.182812	0.165885	0.110156	0.2375	0.166667	0.213542	0.136719	0.136979	0.111198	0.129688	0.18776	0.1625	0.127604	0.208594	0.179427	0.19974	0.230729	0.123958	0.239844	0.35599	0.184635	0.3125	0.310937	0.271875	0.17526	0.305208	0.258073
460.96	0.0955729	0.104427	0.21849	0.134896	0.197344	0.110388	0.0580578	0.137204	0.153345	0.11976	0.11976	0.0624837	0.161156	0.14944	0.161937	0.0994533	0.189013	0.168446	0.110909	0.242385	0.169271	0.217652	0.140588	0.139547	0.116897	0.133038	0.191356	0.166103	0.128873	0.212965	0.181724	0.20177	0.236657	0.124707	0.244988	0.362406	0.187972	0.32127	0.319448	0.277532	0.175996	0.307732	0.263994
463.87	0.096304	0.106195	0.222859	0.134305	0.197553	0.109347	0.0590838	0.137949	0.156689	0.122332	0.122332	0.0624675	0.164237	0.150703	0.162676	0.103071	0.190526	0.168662	0.11114	0.246226	0.170224	0.219677	0.141593	0.141333	0.116346	0.133264	0.196773	0.167881	0.128839	0.216554	0.182717	0.203019	0.236856	0.126497	0.245185	0.369339	0.188704	0.327694	0.321187	0.279802	0.178553	0.30565	0.264185
466.77	0.0991929	0.106743	0.222078	0.131476	0.198386	0.110388	0.0583181	0.136944	0.155168	0.124186	0.124186	0.0627604	0.163239	0.14892	0.163239	0.101796	0.188753	0.169747	0.11221	0.245769	0.169227	0.218693	0.140328	0.141406	0.118459	0.13408	0.198907	0.167665	0.129914	0.212965	0.182244	0.202291	0.235095	0.126042	0.243166	0.368394	0.187972	0.329862	0.323874	0.281437	0.177558	0.304087	0.266337
469.68	0.101276	0.107264	0.223379	0.133038	0.202291	0.11195	0.0580578	0.138245	0.15673	0.125749	0.125749	0.0627604	0.163239	0.151783	0.16402	0.103098	0.191877	0.169747	0.112731	0.250976	0.172351	0.221557	0.140588	0.143192	0.120021	0.136162	0.196303	0.168706	0.131737	0.213486	0.183546	0.203072	0.234835	0.126009	0.242385	0.369956	0.190836	0.334288	0.32856	0.280916	0.176777	0.307993	0.267118
472.59	0.105154	0.10955	0.226386	0.137653	0.207184	0.115535	0.0608899	0.142113	0.160812	0.129586	0.129586	0.0640125	0.169399	0.157429	0.168098	0.106427	0.198543	0.172001	0.113193	0.254815	0.176425	0.226646	0.145719	0.147021	0.122821	0.141036	0.200937	0.175124	0.135051	0.217018	0.186573	0.208431	0.238876	0.129846	0.248244	0.378871	0.1949	0.344262	0.338017	0.288837	0.181109	0.312256	0.273555
475.5	0.110042	0.113684	0.234391	0.145161	0.210718	0.118887	0.0619147	0.144939	0.165453	0.132674	0.132674	0.0660942	0.173777	0.16155	0.173257	0.109781	0.206556	0.176639	0.115505	0.263267	0.17872	0.233351	0.149844	0.151405	0.126171	0.144121	0.209157	0.180021	0.138918	0.223465	0.194589	0.218262	0.246878	0.132934	0.256243	0.387877	0.200572	0.358741	0.350156	0.296306	0.186264	0.326743	0.280437
478.41	0.114694	0.117555	0.239792	0.149285	0.214304	0.121196	0.0629389	0.146982	0.170351	0.1342	0.1342	0.0668401	0.176899	0.163329	0.175813	0.111053	0.212484	0.179714	0.117035	0.268401	0.182575	0.237451	0.155267	0.154486	0.128218	0.151625	0.213264	0.184135	0.141779	0.230169	0.19922	0.222107	0.248114	0.135761	0.260078	0.395161	0.205202	0.36593	0.358127	0.303771	0.189857	0.328218	0.286346
481.32	0.116255	0.119345	0.24649	0.153406	0.215605	0.123765	0.0637025	0.150585	0.169787	0.136765	0.136765	0.0676027	0.179147	0.167447	0.179147	0.114145	0.217109	0.181014	0.119896	0.276651	0.185647	0.24051	0.160946	0.158606	0.130299	0.152106	0.213729	0.185907	0.143823	0.231929	0.200988	0.224909	0.24883	0.139106	0.263651	0.404421	0.209048	0.369995	0.363235	0.309152	0.195008	0.334373	0.291732
484.23	0.111863	0.115765	0.239334	0.147503	0.209472	0.119178	0.0632154	0.146202	0.164672	0.129813	0.129813	0.0658169	0.173517	0.160552	0.173517	0.109261	0.212019	0.174298	0.118106	0.266198	0.181061	0.230489	0.155047	0.151665	0.12565	0.147763	0.206556	0.17794	0.138694	0.223985	0.194069	0.216962	0.241415	0.135016	0.254162	0.389019	0.201093	0.3577	0.346514	0.296826	0.185484	0.32128	0.281738
487.14	0.109375	0.11221	0.228326	0.141369	0.206771	0.114844	0.0606613	0.139287	0.160375	0.126823	0.126823	0.0635251	0.168706	0.155949	0.168185	0.105181	0.203072	0.166363	0.114293	0.257031	0.173177	0.219734	0.149961	0.148659	0.1195	0.142411	0.198437	0.173392	0.133559	0.216871	0.189013	0.208279	0.230409	0.128612	0.244468	0.375423	0.195522	0.3434	0.33611	0.285863	0.179641	0.309815	0.272585
490.06	0.116836	0.116576	0.236794	0.145459	0.213635	0.119178	0.0632318	0.1465	0.1671	0.137132	0.137132	0.0660942	0.173823	0.161592	0.172001	0.111371	0.213635	0.172521	0.118137	0.271142	0.180588	0.229308	0.155868	0.155347	0.123341	0.147541	0.20765	0.181109	0.137913	0.221181	0.195941	0.215717	0.241738	0.13453	0.254489	0.387458	0.202446	0.355191	0.35415	0.297164	0.187874	0.314598	0.282332
492.97	0.119927	0.121196	0.243173	0.152406	0.218205	0.123277	0.0642393	0.150065	0.171651	0.139922	0.139922	0.0681582	0.180494	0.169051	0.178153	0.114954	0.218466	0.178414	0.120416	0.284785	0.186996	0.236931	0.160988	0.160988	0.126658	0.152406	0.215345	0.188036	0.143823	0.227828	0.201821	0.224967	0.245254	0.141743	0.264239	0.4	0.208583	0.364889	0.362289	0.310793	0.197139	0.326918	0.286606
495.89	0.126918	0.126138	0.250975	0.160728	0.226788	0.128999	0.06658	0.154226	0.174772	0.146944	0.146944	0.0710013	0.185436	0.173212	0.182575	0.117846	0.225748	0.183355	0.123537	0.297009	0.188817	0.245774	0.168791	0.16619	0.13212	0.158388	0.223667	0.195319	0.148765	0.237711	0.208322	0.228609	0.253836	0.146424	0.269701	0.411703	0.216125	0.379714	0.372529	0.317555	0.204421	0.338362	0.294148
498.8	0.128999	0.128772	0.254616	0.169051	0.230949	0.129779	0.0689207	0.155267	0.176333	0.150104	0.150104	0.0720416	0.189337	0.175293	0.183875	0.121196	0.228609	0.189077	0.124577	0.302991	0.190897	0.247854	0.173732	0.170611	0.136541	0.162029	0.224187	0.196619	0.151886	0.242913	0.212744	0.236411	0.252536	0.151105	0.277836	0.41155	0.224447	0.384135	0.374512	0.325878	0.211443	0.344083	0.297529
501.72	0.131113	0.131113	0.256764	0.175078	0.233091	0.132414	0.0691987	0.157689	0.176899	0.156608	0.156608	0.0744017	0.189906	0.17794	0.184703	0.124089	0.23153	0.189646	0.12435	0.312695	0.190687	0.25052	0.175598	0.176639	0.139438	0.165193	0.227627	0.198491	0.155047	0.247138	0.216441	0.237773	0.257544	0.154567	0.282518	0.41025	0.225546	0.390999	0.37487	0.330125	0.217482	0.346514	0.300208
504.64	0.14256	0.139178	0.271923	0.193028	0.242196	0.141259	0.07312	0.168054	0.185224	0.169095	0.169095	0.0788241	0.201613	0.187045	0.194849	0.131374	0.241478	0.19719	0.130333	0.336629	0.199792	0.263007	0.187565	0.188345	0.146982	0.17898	0.241675	0.209938	0.165193	0.261707	0.228148	0.252081	0.271852	0.167534	0.298205	0.42872	0.237773	0.415453	0.390479	0.351197	0.23205	0.367326	0.312435
507.56	0.155746	0.151326	0.291992	0.214249	0.26001	0.151326	0.0769631	0.179927	0.195268	0.183875	0.183875	0.0863235	0.216849	0.197608	0.205668	0.140666	0.25715	0.209048	0.138846	0.365835	0.211388	0.277691	0.205462	0.206448	0.160426	0.192408	0.25767	0.222569	0.176287	0.277763	0.24389	0.269631	0.287832	0.179927	0.317473	0.442798	0.25117	0.444098	0.404316	0.373895	0.25143	0.385075	0.331513
510.48	0.170351	0.163849	0.311053	0.237971	0.270741	0.162809	0.0814044	0.192198	0.205462	0.196879	0.196879	0.0902471	0.228088	0.210663	0.217425	0.153446	0.273342	0.216701	0.147724	0.39282	0.220286	0.289727	0.223927	0.226587	0.174252	0.210923	0.271261	0.23251	0.189077	0.295449	0.255397	0.283038	0.297789	0.190637	0.337581	0.453056	0.26632	0.468401	0.414824	0.40026	0.272042	0.40156	0.344173
513.4	0.182835	0.176853	0.33342	0.264048	0.288427	0.176853	0.0847854	0.203121	0.215345	0.209623	0.209623	0.0951886	0.236151	0.224967	0.231209	0.16645	0.291287	0.223407	0.157867	0.420026	0.23225	0.297529	0.242913	0.245514	0.191677	0.229909	0.284785	0.240572	0.197399	0.309493	0.264759	0.292848	0.306112	0.2013	0.352146	0.461378	0.277243	0.485826	0.415085	0.413784	0.290767	0.413264	0.352406
516.33	0.192608	0.187402	0.347736	0.285528	0.295679	0.189224	0.0851119	0.21317	0.223379	0.21291	0.21291	0.0983863	0.24076	0.235554	0.237637	0.178293	0.301406	0.223321	0.165539	0.429724	0.239198	0.295159	0.260541	0.261843	0.208225	0.241541	0.283446	0.241541	0.201458	0.312858	0.266268	0.293337	0.306091	0.205362	0.352681	0.452369	0.282405	0.483863	0.404737	0.418011	0.301406	0.412546	0.349037
519.25	0.215048	0.211664	0.383754	0.323093	0.324915	0.213746	0.0908618	0.236657	0.244468	0.235095	0.235095	0.105181	0.253125	0.256964	0.26139	0.200729	0.330383	0.23171	0.183806	0.460297	0.260609	0.30617	0.292892	0.293934	0.240042	0.266597	0.297058	0.255923	0.212445	0.327259	0.279875	0.303906	0.316584	0.218953	0.366051	0.460036	0.299662	0.502213	0.419422	0.436605	0.325957	0.428534	0.359542
522.18	0.252341	0.248179	0.44589	0.383715	0.376951	0.253642	0.0986209	0.274454	0.283038	0.265349	0.265349	0.117846	0.274194	0.297347	0.298907	0.234912	0.379813	0.253122	0.210458	0.515743	0.299948	0.334287	0.345473	0.342092	0.289282	0.311915	0.324662	0.278356	0.235692	0.35718	0.309313	0.333767	0.342092	0.245057	0.405827	0.493757	0.328044	0.548907	0.450572	0.48231	0.366545	0.468262	0.389438
525.1	0.279064	0.275163	0.489727	0.43173	0.412744	0.285826	0.104551	0.30091	0.309233	0.280364	0.280364	0.126918	0.285306	0.329259	0.33264	0.26502	0.418205	0.262679	0.233091	0.555267	0.326918	0.345124	0.385956	0.381014	0.329519	0.344173	0.339922	0.291287	0.247854	0.375813	0.323537	0.349285	0.355267	0.259298	0.422107	0.504551	0.345384	0.571912	0.461118	0.506112	0.394278	0.484265	0.402601
528.03	0.306892	0.303251	0.531478	0.477503	0.447594	0.315735	0.110013	0.327178	0.336541	0.29831	0.29831	0.13368	0.297009	0.356827	0.361508	0.297269	0.455397	0.270221	0.256697	0.583615	0.355267	0.354746	0.427048	0.418986	0.36515	0.370351	0.351977	0.302991	0.259558	0.392198	0.336021	0.361248	0.36697	0.271521	0.438606	0.516255	0.358908	0.592198	0.471001	0.527698	0.420546	0.50013	0.415605
530.96	0.333593	0.330213	0.575143	0.524961	0.485046	0.351274	0.116485	0.358814	0.367135	0.318253	0.318253	0.144046	0.310452	0.387675	0.395736	0.326573	0.4935	0.281925	0.279511	0.617265	0.386115	0.372335	0.473219	0.455538	0.406916	0.400416	0.370775	0.316693	0.273791	0.410556	0.350754	0.374935	0.382475	0.285491	0.458658	0.531721	0.379095	0.619085	0.485179	0.549402	0.449038	0.514821	0.432137
533.89	0.351014	0.345034	0.604004	0.558762	0.5052	0.371295	0.118825	0.376235	0.385335	0.326313	0.326313	0.147426	0.316693	0.404056	0.414977	0.351534	0.516641	0.284451	0.293032	0.636245	0.401716	0.375195	0.49922	0.480239	0.434217	0.419917	0.378575	0.323973	0.280031	0.416797	0.352834	0.381175	0.386115	0.293032	0.465159	0.539262	0.381175	0.633645	0.49246	0.562289	0.464759	0.521196	0.436297
536.82	0.369311	0.360988	0.631469	0.584655	0.525358	0.388918	0.120676	0.385696	0.396879	0.33186	0.33186	0.152146	0.319896	0.417945	0.433143	0.369571	0.535501	0.288687	0.305072	0.649415	0.418466	0.376853	0.521977	0.498309	0.453836	0.430169	0.382315	0.326398	0.285306	0.423147	0.359168	0.383095	0.390377	0.298049	0.469961	0.540182	0.389077	0.635891	0.497009	0.570871	0.475423	0.522497	0.440052
539.75	0.377049	0.362217	0.636222	0.598231	0.526412	0.397346	0.121259	0.39058	0.40229	0.331512	0.331512	0.153526	0.31746	0.422587	0.438199	0.379131	0.544887	0.287796	0.307572	0.651314	0.419204	0.372886	0.534738	0.507416	0.462659	0.435337	0.376529	0.326568	0.283372	0.419464	0.357793	0.384856	0.384856	0.297684	0.466823	0.532275	0.391101	0.631538	0.491023	0.568566	0.477752	0.519906	0.435597
542.68	0.384075	0.368202	0.648712	0.60942	0.5367	0.406193	0.120999	0.396929	0.403071	0.333594	0.333594	0.153005	0.317721	0.42649	0.444444	0.389539	0.557377	0.287536	0.313817	0.649232	0.423107	0.372105	0.543326	0.514182	0.472808	0.436118	0.376008	0.327348	0.285454	0.423367	0.356492	0.383555	0.383555	0.298205	0.465262	0.532015	0.391361	0.630757	0.492063	0.567005	0.482956	0.519386	0.435077
545.62	0.393703	0.378871	0.666406	0.628415	0.54931	0.417642	0.122561	0.404892	0.413999	0.34114	0.34114	0.157689	0.324226	0.434036	0.458496	0.403331	0.572209	0.290138	0.318761	0.665886	0.436638	0.375748	0.559979	0.527713	0.486079	0.449649	0.379912	0.331512	0.290994	0.429092	0.359615	0.389539	0.391881	0.303149	0.473849	0.535138	0.397346	0.645329	0.494145	0.580536	0.491803	0.528233	0.436118
548.55	0.403175	0.383654	0.674909	0.63847	0.561426	0.428162	0.123894	0.410831	0.418641	0.340536	0.340536	0.157991	0.32405	0.439355	0.468246	0.414368	0.580947	0.289172	0.324831	0.672046	0.440916	0.378969	0.567933	0.535659	0.497657	0.45341	0.383754	0.33368	0.291515	0.430765	0.364394	0.392504	0.389641	0.303488	0.477095	0.538522	0.394846	0.64784	0.496096	0.582509	0.495836	0.530193	0.441176
551.49	0.407813	0.382973	0.675605	0.645573	0.561052	0.434002	0.123666	0.413542	0.421244	0.340797	0.340797	0.157771	0.324395	0.443114	0.472396	0.419422	0.58776	0.29133	0.32804	0.676386	0.44401	0.381411	0.570164	0.539583	0.497006	0.453788	0.385417	0.332292	0.291591	0.432179	0.365269	0.390625	0.388961	0.305389	0.478521	0.534757	0.397032	0.656339	0.495444	0.583702	0.498308	0.533854	0.441552
554.43	0.41276	0.383854	0.672917	0.64974	0.563542	0.433073	0.123438	0.411198	0.416667	0.338802	0.338802	0.158073	0.323438	0.444271	0.471094	0.424219	0.589844	0.289323	0.327083	0.671875	0.439583	0.38151	0.573177	0.541146	0.497656	0.448958	0.384115	0.332292	0.291927	0.435417	0.361719	0.392708	0.38776	0.303646	0.478125	0.533594	0.396875	0.656771	0.493097	0.585938	0.496875	0.536198	0.441146
557.36	0.403596	0.372069	0.657374	0.637477	0.548984	0.421053	0.121157	0.400208	0.404638	0.326993	0.326993	0.154247	0.315268	0.430433	0.460396	0.414278	0.578166	0.282699	0.316654	0.657895	0.425743	0.373893	0.554195	0.525534	0.48567	0.436686	0.380667	0.32569	0.285044	0.427306	0.354612	0.385357	0.378843	0.295466	0.46691	0.521365	0.389005	0.640698	0.486191	0.573736	0.483846	0.523971	0.430954
560.3	0.389671	0.359061	0.636767	0.619817	0.527249	0.408344	0.117601	0.387223	0.390091	0.315776	0.315776	0.14811	0.310039	0.414081	0.443807	0.401825	0.562973	0.276662	0.301956	0.641199	0.405737	0.368188	0.535332	0.511604	0.467797	0.417992	0.371317	0.314993	0.278488	0.422425	0.348892	0.376793	0.371317	0.287875	0.456182	0.515776	0.379922	0.635202	0.476923	0.566884	0.472229	0.52073	0.42399
563.24	0.382629	0.345853	0.623891	0.609183	0.513824	0.396974	0.115545	0.374544	0.377673	0.312989	0.312989	0.146062	0.31012	0.402713	0.43349	0.39228	0.550861	0.277256	0.293949	0.635107	0.395931	0.375587	0.524778	0.497913	0.456182	0.404017	0.375587	0.314293	0.277256	0.424883	0.345943	0.380543	0.372457	0.283777	0.458127	0.516432	0.373761	0.637976	0.476004	0.565989	0.467136	0.5253	0.423839
566.18	0.366649	0.332463	0.601671	0.591858	0.495171	0.377969	0.111952	0.359603	0.361169	0.299061	0.299061	0.142745	0.305324	0.382568	0.414405	0.375	0.530271	0.269833	0.28001	0.621347	0.377088	0.374478	0.502349	0.480428	0.434499	0.386482	0.369259	0.308275	0.270877	0.420929	0.340814	0.373173	0.364823	0.277401	0.454071	0.509134	0.372651	0.636482	0.464509	0.55834	0.4512	0.523486	0.419624
569.12	0.346997	0.310183	0.570757	0.565796	0.46658	0.355352	0.107572	0.337076	0.337076	0.285901	0.285901	0.136815	0.299217	0.360836	0.390862	0.355352	0.503655	0.260052	0.26188	0.603655	0.35483	0.369713	0.472585	0.456516	0.405744	0.363708	0.365274	0.297128	0.262141	0.415927	0.327676	0.370496	0.362402	0.268407	0.443342	0.497911	0.357963	0.626632	0.456658	0.546736	0.433943	0.523238	0.406266
572.07	0.330896	0.291982	0.544267	0.5427	0.440585	0.333507	0.103682	0.319143	0.315487	0.275529	0.275529	0.130582	0.291536	0.337947	0.371637	0.338992	0.48211	0.254897	0.246801	0.586837	0.33403	0.373727	0.445547	0.434056	0.380617	0.340298	0.363541	0.291721	0.258292	0.410812	0.324889	0.367198	0.358318	0.263776	0.440324	0.496997	0.35205	0.620789	0.454688	0.541656	0.421259	0.529642	0.40585
575.01	0.319049	0.275412	0.519728	0.521557	0.422524	0.318004	0.102169	0.304155	0.298929	0.26529	0.26529	0.126242	0.28717	0.323491	0.352757	0.323752	0.464332	0.251372	0.232558	0.570682	0.314868	0.375229	0.423831	0.413379	0.357199	0.325059	0.359812	0.288215	0.250849	0.408675	0.322184	0.364777	0.356415	0.257382	0.436634	0.497518	0.343089	0.619807	0.450863	0.538281	0.407369	0.532532	0.408153
577.96	0.301882	0.259085	0.495818	0.496602	0.398589	0.297439	0.0987977	0.287507	0.282279	0.248824	0.248824	0.12206	0.281495	0.304757	0.334292	0.304496	0.44093	0.244903	0.220596	0.556194	0.298745	0.375849	0.398066	0.392316	0.337167	0.306144	0.356769	0.279404	0.24621	0.405384	0.315212	0.363042	0.352065	0.248562	0.428907	0.491898	0.333508	0.615003	0.442237	0.530057	0.389963	0.529012	0.400157
580.9	0.289412	0.249412	0.47817	0.484183	0.38719	0.286275	0.0951634	0.277124	0.271634	0.246536	0.246536	0.119216	0.281307	0.293072	0.322614	0.294641	0.426405	0.244444	0.209935	0.551895	0.285229	0.383007	0.385621	0.380131	0.320784	0.293595	0.362353	0.276674	0.244706	0.409673	0.315294	0.364706	0.352941	0.245752	0.431373	0.494902	0.332026	0.618824	0.444444	0.532549	0.380915	0.537778	0.40549
583.85	0.28183	0.23817	0.461961	0.470065	0.371339	0.273464	0.0933333	0.267451	0.262484	0.238431	0.238431	0.117124	0.279739	0.28366	0.310588	0.283922	0.411765	0.24183	0.202614	0.541961	0.276078	0.388235	0.368366	0.367582	0.307451	0.282091	0.360523	0.273464	0.241046	0.408627	0.310588	0.368105	0.354248	0.239477	0.430588	0.491109	0.328627	0.620392	0.437124	0.528366	0.372549	0.546405	0.401569
586.8	0.265376	0.225072	0.437058	0.446742	0.349385	0.257001	0.0897671	0.250458	0.244439	0.225857	0.225857	0.110442	0.270348	0.268516	0.29207	0.267731	0.38838	0.233185	0.190788	0.516095	0.258309	0.380529	0.347553	0.347553	0.286312	0.262497	0.349476	0.25988	0.231615	0.399634	0.299921	0.356713	0.342057	0.23083	0.415336	0.479194	0.316148	0.604554	0.419	0.512955	0.353834	0.534415	0.392306
589.75	0.246791	0.210113	0.407388	0.421535	0.330626	0.238145	0.0851454	0.236311	0.227404	0.211161	0.211161	0.10427	0.257794	0.249411	0.272989	0.249673	0.365566	0.221116	0.176578	0.490961	0.240566	0.373068	0.325386	0.323637	0.265723	0.243909	0.339272	0.249411	0.219544	0.382499	0.284517	0.345297	0.331936	0.218758	0.397957	0.461357	0.299528	0.585276	0.403196	0.493057	0.333246	0.524496	0.375426
592.7	0.239518	0.203878	0.398323	0.412998	0.320493	0.231918	0.0841195	0.231918	0.220912	0.207285	0.207285	0.101939	0.256813	0.2424	0.266247	0.245283	0.356394	0.219078	0.172432	0.48218	0.234539	0.375786	0.3163	0.317872	0.257862	0.23978	0.337788	0.246331	0.216457	0.383648	0.282757	0.342767	0.329665	0.214361	0.398585	0.457547	0.29717	0.585692	0.404088	0.490566	0.326258	0.527254	0.375524
595.65	0.235063	0.199423	0.395806	0.408805	0.319182	0.228774	0.0830713	0.227463	0.219078	0.20498	0.20498	0.101153	0.257862	0.23978	0.262055	0.239518	0.352201	0.219078	0.17086	0.480346	0.231394	0.382862	0.311845	0.315252	0.254193	0.235849	0.340933	0.244497	0.216719	0.386006	0.281709	0.344602	0.332285	0.213836	0.399633	0.459906	0.297694	0.589099	0.403826	0.493187	0.322589	0.532495	0.376572
598.6	0.22968	0.195071	0.386733	0.400105	0.312795	0.223912	0.0823283	0.221348	0.214473	0.200052	0.200052	0.100446	0.254326	0.235448	0.256948	0.235186	0.34688	0.215784	0.168327	0.470372	0.226272	0.384898	0.301521	0.308862	0.248296	0.231253	0.34216	0.242528	0.213686	0.384898	0.279759	0.346093	0.331673	0.210802	0.398007	0.460671	0.295306	0.587202	0.39827	0.492921	0.316466	0.537231	0.374934
601.55	0.223242	0.190976	0.375131	0.388772	0.298793	0.216422	0.0807975	0.215373	0.206453	0.194124	0.194124	0.0973242	0.252361	0.226653	0.251312	0.228227	0.339454	0.212487	0.163169	0.458552	0.219832	0.385362	0.293547	0.299843	0.240818	0.225603	0.338494	0.238258	0.212487	0.379591	0.275446	0.343389	0.327387	0.205983	0.393494	0.453305	0.287851	0.583158	0.393494	0.48872	0.308237	0.531357	0.368311
604.51	0.220939	0.184728	0.366929	0.381265	0.297297	0.211493	0.0792443	0.210443	0.201784	0.189714	0.189714	0.0963002	0.249278	0.224351	0.244293	0.224088	0.331934	0.211755	0.160325	0.453424	0.216479	0.385201	0.289425	0.292312	0.233797	0.219103	0.336132	0.234646	0.208082	0.375754	0.274469	0.345407	0.326686	0.202834	0.390974	0.4529	0.286277	0.582787	0.393963	0.487011	0.301233	0.532669	0.370244
607.46	0.210236	0.175899	0.350131	0.363255	0.285114	0.201312	0.0779528	0.200787	0.193438	0.18294	0.18294	0.0926509	0.244357	0.213386	0.233858	0.213704	0.319685	0.206824	0.151181	0.440945	0.203991	0.379003	0.274016	0.28084	0.223885	0.209449	0.324409	0.228084	0.20105	0.366667	0.264042	0.333158	0.314961	0.195801	0.376115	0.445407	0.277165	0.566142	0.383465	0.472703	0.291339	0.519423	0.363517
610.42	0.198108	0.166054	0.329217	0.340515	0.269574	0.188124	0.0746386	0.189438	0.183132	0.172359	0.172359	0.0882817	0.236469	0.203363	0.221755	0.200998	0.302154	0.198634	0.142407	0.422491	0.193379	0.370205	0.260116	0.266159	0.207567	0.198371	0.31608	0.220441	0.194167	0.354178	0.254335	0.321072	0.305307	0.188124	0.363374	0.430899	0.26537	0.54887	0.371519	0.455071	0.276931	0.502365	0.350591
613.38	0.188272	0.156718	0.30923	0.31817	0.252958	0.175388	0.0720484	0.180121	0.172495	0.164344	0.164344	0.0838811	0.225874	0.191691	0.209834	0.188798	0.286616	0.190113	0.135419	0.404155	0.18275	0.35472	0.242177	0.251906	0.193006	0.185643	0.303445	0.211149	0.185117	0.338943	0.242966	0.311859	0.294241	0.177754	0.344465	0.415461	0.255062	0.528267	0.355772	0.43492	0.26295	0.484092	0.335788
616.34	0.179211	0.146316	0.289023	0.302105	0.236842	0.165043	0.0692105	0.170834	0.162895	0.154737	0.154737	0.0815789	0.214474	0.181316	0.198947	0.178468	0.270526	0.181842	0.127895	0.385263	0.173158	0.343421	0.223684	0.238421	0.178947	0.176316	0.292105	0.202632	0.177632	0.325789	0.233421	0.298158	0.281316	0.171579	0.33	0.401053	0.244737	0.508947	0.345263	0.420526	0.252368	0.463543	0.321842
619.3	0.171842	0.142105	0.277632	0.291919	0.227895	0.157105	0.0684211	0.163421	0.157895	0.151842	0.151842	0.0784211	0.212105	0.175	0.193684	0.173158	0.262895	0.179211	0.124211	0.374211	0.166623	0.339211	0.214793	0.229211	0.173158	0.17	0.285263	0.197895	0.173947	0.316662	0.227105	0.291316	0.276842	0.165526	0.319211	0.396579	0.241842	0.498158	0.342895	0.409737	0.243748	0.453947	0.318158
622.26	0.16693	0.136651	0.268562	0.280937	0.218799	0.151659	0.0658241	0.158768	0.152712	0.144286	0.144286	0.0760927	0.206161	0.1693	0.186677	0.16693	0.256714	0.172722	0.120853	0.363349	0.162717	0.332017	0.206951	0.221959	0.162981	0.164034	0.277251	0.194313	0.16693	0.306477	0.220906	0.28357	0.267843	0.162454	0.311825	0.386519	0.235124	0.486572	0.33386	0.398631	0.236177	0.445761	0.3099
625.22	0.159462	0.130206	0.258566	0.270954	0.208224	0.145229	0.0635213	0.152346	0.146811	0.13864	0.13864	0.0719557	0.198998	0.16447	0.178176	0.16078	0.243015	0.168951	0.116763	0.347918	0.157881	0.32077	0.197733	0.212177	0.156036	0.158935	0.268055	0.186347	0.161571	0.295017	0.214549	0.274644	0.260411	0.155772	0.300738	0.374012	0.227464	0.469953	0.32156	0.384656	0.225356	0.427254	0.298629
628.18	0.155591	0.126582	0.249275	0.263977	0.204114	0.14135	0.0632911	0.146888	0.143196	0.133439	0.133439	0.0706751	0.195148	0.15981	0.175105	0.153785	0.237869	0.16403	0.113924	0.341508	0.152162	0.315401	0.191719	0.206487	0.148734	0.152954	0.259494	0.182753	0.158492	0.290084	0.206751	0.269322	0.254483	0.151635	0.295886	0.365243	0.22231	0.461762	0.31461	0.376582	0.2202	0.419304	0.29193
631.15	0.152507	0.124802	0.242744	0.257784	0.199736	0.137467	0.0622691	0.145119	0.139879	0.131135	0.131135	0.0693931	0.191293	0.155937	0.168338	0.153298	0.23219	0.159937	0.112137	0.333773	0.149868	0.311082	0.187071	0.201055	0.147493	0.148324	0.259103	0.179156	0.155937	0.283113	0.204749	0.263325	0.24934	0.149077	0.291029	0.35735	0.214305	0.455673	0.308971	0.369129	0.215888	0.413456	0.287939
634.11	0.146213	0.122196	0.238849	0.254752	0.196622	0.135128	0.061246	0.142782	0.136975	0.127474	0.127474	0.0683558	0.186642	0.153866	0.166535	0.148324	0.226445	0.159145	0.109792	0.328319	0.146251	0.306677	0.186593	0.197414	0.144629	0.144629	0.253101	0.177355	0.151795	0.278702	0.199525	0.261283	0.2436	0.145421	0.28266	0.354975	0.211929	0.448403	0.305885	0.365532	0.21061	0.40644	0.282999
637.08	0.141499	0.118532	0.232049	0.249208	0.19245	0.13094	0.0607181	0.13886	0.133844	0.124076	0.124076	0.0662619	0.184002	0.149459	0.161299	0.142329	0.222281	0.155755	0.106917	0.317846	0.143083	0.301742	0.181098	0.192978	0.140707	0.141235	0.247624	0.174234	0.149947	0.272967	0.194034	0.253696	0.239176	0.143083	0.274815	0.348997	0.209081	0.440602	0.299366	0.355333	0.206177	0.394403	0.277191
640.04	0.131537	0.111463	0.218965	0.235605	0.183571	0.123877	0.0578447	0.131537	0.128104	0.118331	0.118331	0.0623349	0.173798	0.143423	0.155045	0.134179	0.211833	0.146857	0.103011	0.303487	0.138669	0.288959	0.169836	0.181194	0.131009	0.134443	0.235341	0.166138	0.14131	0.257528	0.184099	0.243065	0.22953	0.135235	0.262546	0.336767	0.199947	0.419704	0.287375	0.337295	0.192552	0.377707	0.264131
643.01	0.118689	0.103357	0.203807	0.218874	0.172879	0.113138	0.0555115	0.121068	0.120011	0.109701	0.109701	0.0592123	0.165477	0.134021	0.14248	0.122125	0.19487	0.138779	0.0956912	0.284166	0.129791	0.272535	0.157283	0.167901	0.123447	0.12424	0.221576	0.15649	0.132963	0.239757	0.171821	0.227333	0.215702	0.127412	0.244779	0.319059	0.188739	0.395453	0.277293	0.315094	0.178959	0.354745	0.249537
645.98	0.107937	0.0960317	0.189418	0.200794	0.160582	0.104525	0.0518519	0.112434	0.110847	0.100794	0.100794	0.0542328	0.151587	0.124603	0.132275	0.111905	0.180159	0.129365	0.0899471	0.262698	0.120899	0.254762	0.143122	0.153175	0.111111	0.114815	0.203704	0.147619	0.12328	0.221164	0.159788	0.21164	0.2	0.116402	0.225926	0.298942	0.175661	0.369048	0.261376	0.291534	0.164286	0.327778	0.23254
648.95	0.0987818	0.0879237	0.174258	0.182203	0.150953	0.0956038	0.0497881	0.104608	0.105138	0.0932203	0.0932203	0.0508475	0.14089	0.11732	0.122881	0.101695	0.168432	0.121822	0.0845033	0.240466	0.114407	0.234905	0.131091	0.140095	0.101165	0.106992	0.189354	0.137977	0.113877	0.204449	0.147246	0.19518	0.184371	0.108581	0.206833	0.280191	0.164989	0.342426	0.246822	0.268538	0.150159	0.299523	0.216954
651.92	0.0954148	0.0842831	0.165121	0.170156	0.143387	0.0898489	0.04772	0.099947	0.102041	0.0879936	0.0879936	0.0479724	0.134376	0.112112	0.118208	0.0962099	0.16088	0.116384	0.0829799	0.229526	0.109756	0.223695	0.122449	0.132821	0.0943546	0.101246	0.179168	0.133051	0.106812	0.192685	0.141002	0.185264	0.176252	0.103631	0.198516	0.269812	0.156109	0.326266	0.239926	0.2555	0.143387	0.283594	0.207262
654.89	0.0863443	0.0781084	0.150106	0.151966	0.133634	0.0821153	0.0451647	0.0921892	0.0948459	0.0794579	0.0794579	0.0438363	0.123273	0.104145	0.109724	0.0884697	0.146918	0.106801	0.077577	0.211211	0.102816	0.204835	0.111318	0.121945	0.0860786	0.0937832	0.163921	0.123539	0.0982997	0.176142	0.128852	0.17136	0.161839	0.0937832	0.180393	0.249203	0.143996	0.300027	0.222635	0.232997	0.131243	0.25983	0.19102
657.87	0.084552	0.0736506	0.140654	0.138261	0.129221	0.077373	0.0438713	0.0877426	0.0919968	0.0752459	0.0752459	0.0417442	0.117522	0.0991758	0.10343	0.084552	0.138527	0.103164	0.0755118	0.195427	0.0989099	0.193831	0.102898	0.115395	0.0787025	0.0890721	0.153151	0.117553	0.0927945	0.165116	0.123371	0.160064	0.153948	0.0904015	0.170433	0.240096	0.136666	0.28184	0.216698	0.219091	0.12284	0.243818	0.179739
660.84	0.0823373	0.0727756	0.136255	0.131243	0.125896	0.0756972	0.0440903	0.0868526	0.0913679	0.0722444	0.0722444	0.0411687	0.113944	0.098034	0.101726	0.0804781	0.132005	0.100664	0.0759628	0.189907	0.0985392	0.183847	0.0985392	0.10996	0.0733262	0.0895324	0.149535	0.1166	0.0897742	0.157769	0.119522	0.155113	0.147942	0.0857902	0.16255	0.234529	0.132306	0.273041	0.216202	0.212483	0.117397	0.233201	0.174768
663.81	0.0754717	0.0682966	0.126495	0.115865	0.119585	0.0701568	0.0419878	0.0815838	0.0868988	0.0669678	0.0669678	0.0377358	0.104438	0.0922137	0.0967313	0.0738772	0.1249	0.0946054	0.0744285	0.172203	0.0948711	0.169059	0.0916822	0.100718	0.0667021	0.0858358	0.135796	0.108158	0.0807866	0.143237	0.110019	0.141111	0.136327	0.0786816	0.14802	0.218974	0.122774	0.251927	0.207281	0.192931	0.105501	0.212331	0.162148
666.79	0.0692226	0.0638978	0.11688	0.1041	0.113449	0.0665602	0.0399361	0.077476	0.0830671	0.0612354	0.0612354	0.03541	0.0953142	0.0881257	0.091853	0.0673589	0.117146	0.0873269	0.071885	0.156059	0.0915868	0.155751	0.0849308	0.0926518	0.0625666	0.0801384	0.122204	0.101704	0.0756124	0.129393	0.100373	0.129393	0.126464	0.0732162	0.133387	0.208466	0.113419	0.230564	0.196219	0.175453	0.0966454	0.192492	0.149361
669.77	0.0648346	0.0616329	0.110488	0.0960512	0.109125	0.0637673	0.0389541	0.0747065	0.0816435	0.0562967	0.0562967	0.0333511	0.0912487	0.0843341	0.0894049	0.0624333	0.109392	0.0827108	0.0683031	0.144344	0.0883373	0.142209	0.0789755	0.0877801	0.0589648	0.0776414	0.114728	0.0968517	0.0707044	0.118997	0.0933831	0.120331	0.117961	0.0677695	0.123799	0.197172	0.105123	0.21318	0.1881	0.162487	0.0891142	0.17556	0.139274
672.75	0.0622995	0.0604278	0.108289	0.0890374	0.104813	0.0628342	0.0368984	0.0740642	0.078877	0.0524064	0.0524064	0.031016	0.0858289	0.0826203	0.0863636	0.0601604	0.10508	0.0783422	0.0679144	0.134492	0.0868984	0.134795	0.0775401	0.084492	0.057754	0.0759358	0.106417	0.0935829	0.0657754	0.110695	0.0885027	0.111497	0.112299	0.063369	0.117112	0.187166	0.101872	0.199465	0.180214	0.153476	0.0839572	0.163369	0.132353
675.73	0.0595015	0.0597695	0.106138	0.0860359	0.102653	0.0608416	0.0367194	0.0731707	0.0774591	0.0511927	0.0511927	0.0297507	0.0822836	0.0830876	0.0863039	0.0589654	0.102117	0.0769231	0.0662021	0.129724	0.0841597	0.12892	0.076119	0.0825516	0.0562852	0.0737068	0.101313	0.0895202	0.0629858	0.106942	0.0846958	0.108818	0.107746	0.0613776	0.11257	0.181989	0.097829	0.190298	0.174484	0.147682	0.0801394	0.158135	0.12758
678.71	0.0591398	0.0586022	0.105376	0.0873656	0.101613	0.0599462	0.0365591	0.0715054	0.0771505	0.0505376	0.0505376	0.0295699	0.0809357	0.0817204	0.0836022	0.0588868	0.100269	0.0758065	0.0672043	0.128226	0.0841398	0.126344	0.0776882	0.0803763	0.0548387	0.0739247	0.1	0.0897849	0.0634409	0.105914	0.0846774	0.10672	0.105914	0.0602151	0.110215	0.178763	0.0973118	0.188441	0.174194	0.146774	0.0784946	0.154301	0.124731
681.69	0.0604155	0.0587753	0.107436	0.0899399	0.103609	0.0606889	0.0377358	0.072444	0.0781848	0.0525021	0.0525021	0.0306178	0.0844724	0.0831055	0.0858393	0.0617824	0.101695	0.0781848	0.0686167	0.132859	0.084222	0.133133	0.079825	0.0836523	0.0571507	0.0751777	0.104975	0.0921268	0.0650807	0.109349	0.0872061	0.112903	0.109349	0.0628759	0.116184	0.180426	0.0984413	0.193328	0.173865	0.150355	0.082012	0.16211	0.129306
684.67	0.0682695	0.0638172	0.113387	0.100623	0.109231	0.0647076	0.0400712	0.0762838	0.0807361	0.057304	0.057304	0.0335411	0.0937964	0.0881567	0.0905313	0.0682695	0.110122	0.0837044	0.0736123	0.149896	0.0872663	0.148412	0.0875631	0.0923123	0.0635203	0.0804393	0.117245	0.10003	0.074206	0.124369	0.0964678	0.12615	0.122031	0.0688836	0.130009	0.193826	0.110122	0.214307	0.18225	0.168893	0.0926091	0.184031	0.142476
687.65	0.0816591	0.073558	0.128645	0.126053	0.123137	0.0745301	0.0453662	0.0868438	0.088464	0.0683733	0.0683733	0.0395334	0.109851	0.095593	0.0988334	0.0816591	0.126701	0.0949449	0.0816591	0.178548	0.0946209	0.17628	0.102074	0.107907	0.0751782	0.0888169	0.141931	0.114388	0.088464	0.151005	0.114712	0.149708	0.144848	0.0832793	0.157161	0.213869	0.129294	0.253078	0.198639	0.199935	0.113415	0.224563	0.16429
690.64	0.102855	0.0882544	0.156017	0.16445	0.143042	0.0914693	0.0493026	0.104119	0.0989296	0.0836847	0.0836847	0.0473565	0.132663	0.109958	0.117742	0.105417	0.154719	0.112228	0.0927668	0.219916	0.106066	0.21278	0.127798	0.136231	0.0960104	0.103146	0.172884	0.127473	0.108336	0.18748	0.138826	0.178398	0.170613	0.1012	0.192345	0.242296	0.152773	0.306195	0.221537	0.245864	0.142718	0.272786	0.193643
693.62	0.135407	0.114351	0.195659	0.216067	0.176223	0.120181	0.0563654	0.130871	0.118238	0.102689	0.102689	0.0579851	0.156787	0.134435	0.143505	0.141885	0.195335	0.129252	0.108844	0.271461	0.127997	0.259799	0.165533	0.175899	0.128928	0.128928	0.208617	0.148412	0.129576	0.229997	0.165209	0.216391	0.200518	0.121801	0.235828	0.27632	0.180758	0.365403	0.246518	0.300615	0.174279	0.32815	0.227405
696.61	0.175433	0.147011	0.245345	0.275727	0.217903	0.157465	0.0643791	0.161765	0.146684	0.124796	0.124796	0.0708919	0.182947	0.167266	0.181313	0.189807	0.243711	0.151258	0.13623	0.325057	0.157138	0.306436	0.214962	0.22411	0.173799	0.163999	0.247958	0.171839	0.155505	0.27246	0.194054	0.251878	0.236524	0.146031	0.27638	0.313623	0.211696	0.422084	0.272133	0.353479	0.212676	0.385495	0.263966
699.6	0.22226	0.186062	0.302774	0.335025	0.265562	0.201624	0.0754398	0.202977	0.186062	0.146482	0.146482	0.0859269	0.210419	0.207037	0.226996	0.242219	0.299729	0.171516	0.170162	0.377537	0.193505	0.350812	0.270051	0.27445	0.224966	0.205007	0.285859	0.193843	0.182341	0.315736	0.22226	0.289242	0.269621	0.169486	0.316982	0.350812	0.244587	0.479026	0.303451	0.41069	0.253721	0.442828	0.298714
702.58	0.269863	0.226027	0.35274	0.391438	0.325	0.250342	0.0856164	0.243151	0.22774	0.168551	0.168551	0.101712	0.238014	0.24863	0.277055	0.294178	0.35137	0.191438	0.203837	0.420205	0.239041	0.391781	0.325454	0.328767	0.27715	0.247945	0.32089	0.214384	0.206164	0.353546	0.248973	0.322028	0.300788	0.189384	0.349658	0.383904	0.275	0.525	0.333219	0.454795	0.287085	0.491438	0.331507
705.57	0.307719	0.266052	0.397541	0.436475	0.373292	0.294399	0.0956284	0.275956	0.26571	0.184768	0.184768	0.115437	0.25888	0.292691	0.322746	0.342896	0.397541	0.207992	0.237705	0.460724	0.278005	0.423497	0.371926	0.372609	0.32377	0.287227	0.347678	0.231216	0.227117	0.385587	0.271858	0.349727	0.325137	0.208675	0.380464	0.407787	0.300888	0.5625	0.353142	0.491462	0.324795	0.526478	0.355874
708.57	0.348187	0.304318	0.442142	0.471503	0.419689	0.338169	0.107081	0.307533	0.303972	0.201727	0.201727	0.131261	0.277029	0.331606	0.365458	0.392055	0.444214	0.22487	0.272539	0.497409	0.317554	0.454231	0.415544	0.41209	0.372712	0.324352	0.372495	0.247323	0.24905	0.41209	0.290501	0.372021	0.346114	0.223489	0.407945	0.433851	0.320898	0.591019	0.373402	0.524352	0.354059	0.560967	0.382038
711.56	0.384236	0.340253	0.480296	0.508445	0.461647	0.37544	0.117523	0.337438	0.342013	0.217452	0.217452	0.145723	0.298733	0.372273	0.408867	0.432442	0.481521	0.24076	0.306826	0.532207	0.357847	0.482407	0.454258	0.45301	0.414849	0.360662	0.396552	0.260028	0.267417	0.440535	0.308585	0.392467	0.364884	0.241027	0.427314	0.456721	0.344476	0.622097	0.391411	0.55278	0.379662	0.590781	0.402182
714.55	0.416825	0.375714	0.512372	0.536353	0.502855	0.413019	0.129806	0.357442	0.377236	0.228778	0.228778	0.16032	0.313285	0.411496	0.443852	0.46555	0.514655	0.254663	0.341073	0.559787	0.391321	0.497526	0.490674	0.484583	0.449562	0.392463	0.414161	0.273696	0.284355	0.461743	0.325086	0.409973	0.381804	0.257328	0.449943	0.474686	0.362391	0.645984	0.399315	0.577465	0.405405	0.618576	0.417587
717.54	0.446498	0.406962	0.538891	0.5578	0.542329	0.441771	0.139235	0.377472	0.415127	0.237215	0.237215	0.173184	0.327031	0.44583	0.481943	0.498066	0.545767	0.264289	0.375161	0.579106	0.4263	0.516545	0.519123	0.516975	0.484744	0.426053	0.429738	0.286205	0.296089	0.478728	0.343078	0.423292	0.394499	0.269446	0.467555	0.485174	0.380318	0.663515	0.406532	0.599914	0.427159	0.63902	0.436614
720.54	0.47141	0.444784	0.565502	0.577477	0.57966	0.468791	0.150589	0.4055	0.446093	0.254585	0.254585	0.187254	0.340026	0.479267	0.514622	0.536447	0.574858	0.279476	0.40419	0.597556	0.460498	0.532955	0.548035	0.545415	0.518341	0.455696	0.446093	0.297687	0.310781	0.50131	0.356613	0.434934	0.409428	0.281973	0.483195	0.501528	0.394588	0.672196	0.43038	0.612833	0.448276	0.652553	0.452204
723.53	0.495364	0.475938	0.596468	0.597793	0.607506	0.496247	0.161589	0.426049	0.477704	0.265784	0.265784	0.203091	0.348344	0.509051	0.543046	0.558057	0.600883	0.289183	0.436645	0.617933	0.491391	0.546137	0.569536	0.573068	0.549669	0.482119	0.456512	0.306402	0.322296	0.512583	0.368212	0.446358	0.418985	0.291391	0.498455	0.515673	0.412362	0.6883	0.438852	0.6234	0.468433	0.673289	0.45872
726.53	0.519327	0.503865	0.618463	0.618008	0.643474	0.520018	0.173715	0.447021	0.508413	0.276035	0.276035	0.214741	0.361073	0.540246	0.575716	0.581628	0.62392	0.301501	0.4593	0.636653	0.518417	0.559345	0.593452	0.599363	0.57708	0.507958	0.468849	0.319236	0.335607	0.526148	0.377899	0.460209	0.432469	0.30241	0.508644	0.525023	0.424284	0.704411	0.451569	0.636653	0.484076	0.68895	0.473852
729.53	0.54206	0.530364	0.636977	0.632029	0.668016	0.545659	0.180387	0.465587	0.527003	0.28565	0.28565	0.22942	0.37112	0.565002	0.596941	0.603689	0.637714	0.308592	0.488529	0.652722	0.54296	0.5704	0.610886	0.619433	0.592892	0.533063	0.477733	0.327935	0.34413	0.538012	0.391363	0.468286	0.446694	0.310531	0.519118	0.535313	0.434098	0.712551	0.465587	0.648673	0.497076	0.693657	0.484031
732.53	0.558555	0.560296	0.656509	0.648237	0.689595	0.56552	0.189813	0.485851	0.548106	0.297344	0.297344	0.239878	0.380932	0.58424	0.616456	0.62081	0.653026	0.319547	0.508925	0.664345	0.568132	0.581193	0.626905	0.640836	0.614715	0.550718	0.488899	0.337397	0.355681	0.548977	0.400087	0.476709	0.452764	0.319112	0.528951	0.542447	0.44101	0.722246	0.473226	0.659991	0.512407	0.706138	0.494558
735.53	0.576045	0.577337	0.66997	0.654028	0.709177	0.580784	0.195605	0.494614	0.569582	0.301163	0.301163	0.251616	0.388626	0.609651	0.641965	0.633779	0.666954	0.324138	0.525205	0.678156	0.587678	0.587678	0.637225	0.655321	0.637656	0.56872	0.495476	0.340801	0.361482	0.557518	0.408445	0.481689	0.459716	0.325291	0.539423	0.550194	0.45196	0.724257	0.47695	0.672124	0.521758	0.716502	0.501508
738.53	0.587288	0.5899	0.679582	0.662892	0.717893	0.593383	0.201567	0.508054	0.582064	0.306051	0.306051	0.259034	0.392251	0.624728	0.654332	0.645189	0.677265	0.331302	0.541576	0.686112	0.600348	0.596865	0.646931	0.665651	0.646931	0.581628	0.499782	0.346539	0.367871	0.562037	0.415324	0.488899	0.462778	0.32869	0.539399	0.552895	0.459295	0.729212	0.481933	0.672181	0.531128	0.722246	0.5037
741.53	0.597002	0.600088	0.686067	0.665344	0.729277	0.606261	0.209528	0.51455	0.597265	0.309524	0.309524	0.266755	0.399471	0.635362	0.662698	0.65873	0.689153	0.335097	0.552469	0.69224	0.611111	0.603882	0.65388	0.67769	0.659612	0.590388	0.503527	0.350088	0.373457	0.564374	0.422399	0.496914	0.46649	0.334804	0.547619	0.556437	0.462081	0.734127	0.488977	0.675044	0.539683	0.720459	0.510141
744.53	0.601782	0.612918	0.691314	0.669933	0.73853	0.608018	0.212918	0.522049	0.601336	0.31314	0.31314	0.273942	0.396437	0.647661	0.670824	0.659243	0.688641	0.337639	0.560802	0.69385	0.618708	0.601336	0.658797	0.683742	0.663697	0.600267	0.509577	0.353675	0.375056	0.570156	0.423608	0.497105	0.470379	0.336748	0.550557	0.557238	0.467706	0.734076	0.490869	0.680178	0.544766	0.725612	0.515368
747.54	0.606475	0.619699	0.696306	0.673051	0.746466	0.610579	0.215686	0.53078	0.609667	0.315093	0.315093	0.278158	0.404469	0.659827	0.677611	0.670771	0.694026	0.341541	0.568627	0.704058	0.629275	0.601915	0.661195	0.687186	0.670315	0.606019	0.515276	0.357045	0.379845	0.574555	0.425445	0.50114	0.475604	0.339261	0.556772	0.561332	0.467396	0.734154	0.492476	0.686275	0.547652	0.724578	0.516644
750.54	0.610694	0.622128	0.699953	0.674953	0.747773	0.616034	0.217636	0.534927	0.612283	0.312705	0.312705	0.278481	0.40666	0.662447	0.677918	0.675422	0.699953	0.34646	0.574309	0.705579	0.63338	0.609001	0.664791	0.689639	0.670886	0.611346	0.516174	0.356775	0.384146	0.577121	0.427567	0.503516	0.476793	0.343179	0.5579	0.561181	0.475856	0.73699	0.491327	0.683396	0.547586	0.72902	0.518987
753.55	0.613571	0.627045	0.701636	0.671319	0.754572	0.624158	0.220404	0.537055	0.615496	0.314244	0.314244	0.281521	0.407122	0.667469	0.685274	0.6718	0.705486	0.347449	0.576997	0.712223	0.631376	0.615977	0.669875	0.695861	0.673244	0.612608	0.515399	0.358037	0.384986	0.578441	0.429259	0.505294	0.475457	0.346487	0.557748	0.563312	0.473532	0.738565	0.49687	0.685756	0.550529	0.730991	0.519731
756.56	0.61708	0.633058	0.705234	0.672176	0.750413	0.626997	0.224793	0.534435	0.614876	0.304132	0.304132	0.288154	0.408264	0.67989	0.694215	0.672176	0.698072	0.345455	0.587328	0.717906	0.625895	0.606612	0.666667	0.69697	0.671625	0.612672	0.512948	0.35978	0.386777	0.575758	0.433058	0.49697	0.476584	0.346005	0.558127	0.56584	0.480441	0.732231	0.480992	0.688705	0.553168	0.726722	0.51405
759.56	0.614729	0.62093	0.705426	0.673643	0.752713	0.615504	0.231008	0.527907	0.617829	0.279286	0.279286	0.283721	0.407752	0.672093	0.696124	0.672093	0.693798	0.346512	0.589147	0.70155	0.634884	0.604651	0.676744	0.688372	0.678295	0.61938	0.511628	0.363566	0.391473	0.585271	0.433333	0.503101	0.481395	0.351938	0.560465	0.569767	0.489147	0.736434	0.468217	0.691473	0.553488	0.739535	0.521705
762.57	0.601036	0.61658	0.692573	0.673575	0.751295	0.599827	0.231434	0.536269	0.61658	0.298791	0.298791	0.27312	0.403282	0.647668	0.681347	0.672712	0.697755	0.343696	0.575993	0.673575	0.636442	0.596718	0.662349	0.688256	0.678479	0.612263	0.509939	0.367012	0.381693	0.57772	0.430052	0.5	0.482729	0.34456	0.554404	0.558722	0.482729	0.722798	0.496546	0.672429	0.549223	0.727116	0.517271
765.58	0.600707	0.627562	0.686926	0.669965	0.75053	0.617668	0.227562	0.545583	0.611307	0.313074	0.313074	0.280764	0.402405	0.654417	0.677738	0.672792	0.700353	0.345583	0.583039	0.693993	0.635336	0.596466	0.660777	0.6947	0.672085	0.60636	0.506714	0.362544	0.381625	0.568905	0.430389	0.496113	0.479152	0.340636	0.551237	0.55053	0.475618	0.726502	0.506714	0.672085	0.542756	0.718021	0.511661
[truncated: 78 more rows]

## Sheet: green_point
"Point-type" reflectance spectra measured with the spectrophotometer Agilent Cary 300 fitted with an integrating sphere.
Spectra 1-45: healthy green apple fruits
[truncated: 202 more rows]
